# Supplementary material for: Genetic and ecological insights into glacial refugia of walnut (Juglans regia L.)
Source: PLoS One. 2017 Oct 12;12(10):e0185974. doi: 10.1371/journal.pone.0185974 (PMC5638312; doi:10.1371/journal.pone.0185974)
Supplement: S1 Table — (XLSX) [file pone.0185974.s001.xlsx]

## Sheet: Geographic Groups
S1 Table. Walnut germplasm used in the study.
Geographic Group	Country	Samples
Caucasus
	Azerbaijan	59
	Georgia	16
East Asia
	China	155
	Korea	5
SW Asia
	Nepal	2
	India	9
	Pakistan	135
	Tajikistan	9
	Afghanistan	6
C Asia
	Kazakhstan	5
	Kyrgyzstan	191
E Europe
	Ukraine	26
	Russia	11
	Hungary	5
	Bulgaria	3
	Poland	3
	Romania	3
	Total	643
