# Supplementary material for: Genetic and ecological insights into glacial refugia of walnut (Juglans regia L.)
Source: PLoS One. 2017 Oct 12;12(10):e0185974. doi: 10.1371/journal.pone.0185974 (PMC5638312; doi:10.1371/journal.pone.0185974)
Supplement: S2 Table — (XLSX) [file pone.0185974.s002.xlsx]

## Sheet: multilocus genotypes
S2 Table. Multilocus walnut genotypes - data for 19 microsatellite loci.
Accession	Country	WGA001	WGA004	WGA009	WGA069	WGA089	WGA106	WGA118	WGA178	WGA202	WGA223	WGA225	WGA237	WGA318	WGA321	WGA331	WGA332	WGA338	WGA348	WGA384
DPRU 766A	Azerbaijan	190|190	230|230	248|248	160|170	212|216	?|?	184|207	212|216	261|275	172|172	196|196	249|263	168|180	223|223	275|275	220|220	172|172	266|276	244|244
DPRU 766B	Azerbaijan	176|176	230|230	240|240	170|178	212|216	203|203	184|207	214|216	271|271	172|172	198|198	249|263	180|180	225|237	275|275	220|224	172|172	266|266	244|244
DPRU 766C	Azerbaijan	176|176	230|230	240|248	160|170	216|216	203|203	192|207	212|216	255|261	170|170	190|196	249|249	146|146	225|237	273|273	220|220	172|172	266|276	244|244
DPRU 766D	Azerbaijan	176|190	230|230	248|248	170|178	216|220	203|203	196|207	?|?	247|271	170|174	196|196	263|263	168|168	223|223	275|275	220|220	172|172	266|266	244|244
DPRU 769A	Azerbaijan	190|192	228|228	248|248	178|178	216|220	203|203	186|192	214|214	271|275	174|174	190|196	249|263	?|?	225|243	275|275	220|224	172|172	272|276	244|244
DPRU 769B	Azerbaijan	176|180	228|228	240|248	160|160	216|220	203|203	184|192	214|214	247|271	172|174	196|196	249|263	168|168	237|237	275|275	220|224	172|172	272|276	228|244
DPRU 769C	Azerbaijan	180|192	228|228	240|240	160|178	216|220	203|203	184|192	?|?	255|271	170|174	196|198	249|263	158|158	237|241	273|273	220|220	172|172	272|276	244|244
DPRU 769D	Azerbaijan	176|180	230|238	240|240	160|176	212|220	203|203	184|192	?|?	255|271	172|174	196|198	249|263	168|180	225|237	275|275	214|220	172|172	270|272	228|244
DPRU 769E	Azerbaijan	178|190	228|228	248|248	?|?	216|216	?|?	192|198	?|?	265|275	?|?	190|196	?|?	180|180	237|241	275|275	214|220	172|172	270|276	?|?
DPRU 770A	Azerbaijan	176|176	228|228	234|248	160|160	216|216	203|203	192|196	214|214	247|275	170|174	190|192	249|249	158|180	225|237	275|275	214|220	172|172	266|270	228|244
DPRU 770B	Azerbaijan	?|?	230|238	240|248	?|?	216|216	203|203	196|198	212|214	?|?	170|170	190|196	?|?	?|?	241|241	275|275	224|224	172|172	?|?	228|244
DPRU 770C	Azerbaijan	180|180	230|238	240|240	?|?	216|216	203|205	184|192	?|?	?|?	170|170	190|196	?|?	184|184	237|237	275|275	220|224	172|172	270|276	228|244
DPRU 771A	Azerbaijan	176|176	228|228	234|240	160|176	216|216	203|203	192|207	212|212	271|275	172|174	190|192	249|249	180|180	225|241	273|277	220|224	172|172	266|276	228|228
DPRU 771B	Azerbaijan	176|180	230|230	234|240	?|?	216|220	203|205	184|192	?|?	247|255	170|178	190|196	249|249	180|180	225|225	273|273	220|224	172|172	276|276	228|228
DPRU 771C	Azerbaijan	180|190	228|228	234|248	?|?	212|218	203|203	192|192	?|?	271|275	172|174	190|196	249|249	158|180	225|241	273|273	220|220	172|172	276|276	244|244
DPRU 771D	Azerbaijan	176|176	228|228	240|248	160|178	216|216	?|?	184|196	?|?	247|271	178|178	196|198	249|263	158|158	237|237	275|275	220|224	172|172	270|276	244|244
DPRU 772A	Azerbaijan	176|190	228|228	240|248	160|160	216|216	203|203	184|196	?|?	247|255	170|174	196|198	249|249	158|158	223|241	275|275	224|224	172|172	272|279	244|244
DPRU 772B	Azerbaijan	190|190	230|238	240|248	160|160	212|212	203|203	184|184	?|?	255|271	172|174	196|198	249|263	156|158	241|241	275|275	220|224	172|172	266|272	244|244
DPRU 774A	Azerbaijan	176|180	230|230	240|240	158|178	216|218	203|205	192|205	212|214	247|271	170|170	192|198	249|263	146|146	225|225	273|273	214|214	172|172	266|276	244|244
DPRU 774B	Azerbaijan	176|176	230|230	240|240	170|178	216|216	203|205	196|205	?|?	255|275	170|174	190|196	249|263	168|168	223|223	275|275	214|220	172|172	266|266	244|244
DPRU 774C	Azerbaijan	176|176	230|230	240|240	158|178	216|216	203|205	192|205	?|?	247|255	170|170	190|198	249|263	180|180	223|223	273|273	214|214	172|172	266|276	244|244
DPRU 774D	Azerbaijan	176|180	230|230	240|240	?|?	216|216	203|205	192|205	?|?	255|271	170|170	190|198	249|263	146|180	225|225	275|275	214|220	172|172	266|276	244|244
DPRU 774E	Azerbaijan	176|190	228|228	240|248	178|178	216|220	203|203	192|205	212|214	247|271	170|178	198|198	249|249	180|180	225|225	275|275	220|220	172|172	266|270	244|244
DPRU 774F	Azerbaijan	176|176	230|230	240|240	160|178	216|216	203|203	192|192	?|?	249|255	170|174	190|196	249|263	?|?	223|223	275|275	220|220	172|172	266|270	244|244
DPRU 774G	Azerbaijan	176|176	228|228	240|240	?|?	216|216	203|203	184|205	?|?	?|?	?|?	?|?	?|?	180|180	223|223	259|275	220|220	172|172	266|266	244|244
DPRU 775A	Azerbaijan	188|188	230|230	240|248	178|178	216|220	203|203	184|192	212|214	249|275	170|170	198|202	249|249	168|180	225|241	275|275	220|220	172|172	276|276	228|242
DPRU 775B	Azerbaijan	176|190	228|238	240|244	160|178	216|216	203|203	192|196	212|216	247|255	161|170	198|198	249|263	158|158	223|241	259|275	220|224	172|172	266|276	228|242
DPRU 775C	Azerbaijan	176|190	228|228	248|248	170|178	216|220	203|203	184|184	212|216	249|277	172|178	198|198	249|263	168|168	241|241	275|275	220|220	172|172	270|276	244|244
DPRU 775D	Azerbaijan	176|190	?|?	240|248	170|178	216|216	?|?	184|184	212|216	249|277	172|178	?|?	249|263	168|180	?|?	?|?	?|?	172|172	270|276	242|244
DPRU 776A	Azerbaijan	176|190	228|228	244|244	160|160	216|216	203|205	192|196	212|214	249|271	174|178	192|196	249|263	180|180	237|241	275|275	220|224	172|172	266|276	244|244
DPRU 777A	Azerbaijan	188|188	228|228	240|248	158|160	216|220	203|203	192|192	212|214	275|275	170|174	190|190	263|263	180|180	225|237	275|275	220|220	172|172	266|276	228|244
DPRU 777B	Azerbaijan	176|190	228|228	240|248	166|166	216|216	203|203	192|205	212|214	271|275	174|174	190|198	249|263	180|180	225|241	275|275	214|220	172|172	276|276	242|242
DPRU 777C	Azerbaijan	180|192	228|228	248|248	166|178	216|216	203|203	184|192	212|214	265|271	174|174	192|196	263|263	?|?	225|237	273|273	214|224	172|172	272|276	242|242
DPRU 777D	Azerbaijan	188|190	228|228	240|248	158|160	216|220	203|203	184|192	214|214	265|265	170|174	190|196	263|263	180|180	225|237	275|275	220|220	172|172	266|276	228|242
DPRU 777E	Azerbaijan	176|190	228|228	240|248	158|178	216|220	203|203	192|205	212|214	255|265	174|174	190|190	263|263	180|180	223|223	275|275	214|224	172|172	272|276	244|244
DPRU 777F	Azerbaijan	176|192	228|228	240|248	158|178	216|216	203|203	192|192	212|214	265|275	174|174	190|190	263|263	168|168	225|225	275|275	214|220	172|172	266|276	242|244
DPRU 777G	Azerbaijan	176|192	?|?	240|248	178|178	212|220	203|203	192|198	212|214	275|275	170|174	?|?	263|263	180|180	225|241	?|?	214|220	172|172	276|276	244|244
DPRU 780A	Azerbaijan	180|190	228|228	234|240	158|178	216|220	203|203	184|192	212|212	255|255	174|174	198|198	249|249	180|180	223|223	275|275	220|220	172|172	266|272	242|242
DPRU 780B	Azerbaijan	180|190	?|?	240|248	?|?	216|220	203|203	184|207	212|212	?|?	174|174	?|?	?|?	168|180	223|237	275|275	214|220	172|172	266|276	244|244
DPRU 780C	Azerbaijan	180|180	?|?	234|240	178|178	216|220	203|203	192|207	212|212	255|265	170|174	?|?	?|?	168|180	?|?	?|?	?|?	172|172	?|?	242|244
DPRU 781A	Azerbaijan	176|190	230|230	240|248	170|170	216|216	203|203	192|192	?|?	249|251	170|178	196|198	249|263	180|180	225|241	273|277	220|220	172|172	272|272	228|242
DPRU 782A	Azerbaijan	180|180	230|230	240|248	158|158	216|218	203|203	184|184	?|?	247|271	170|170	198|198	249|249	168|168	241|241	275|275	220|220	172|172	270|276	242|242
DPRU 782B	Azerbaijan	190|190	228|228	240|240	160|170	216|218	203|203	184|207	?|?	255|275	172|174	190|196	249|263	168|168	223|237	275|275	220|224	172|172	266|272	242|242
DPRU 783A	Azerbaijan	190|190	228|228	240|240	?|?	216|216	203|203	184|192	?|?	267|267	170|170	192|192	249|249	156|180	225|241	275|275	220|220	172|172	276|276	244|244
DPRU 783B	Azerbaijan	176|190	228|238	240|248	176|176	212|216	203|203	196|207	?|?	265|277	170|172	196|196	?|?	180|184	223|223	273|273	220|220	172|172	272|276	228|242
DPRU 783C	Azerbaijan	192|192	230|238	248|248	176|176	212|220	203|203	198|207	?|?	247|271	178|178	190|198	249|249	180|180	223|237	273|273	220|220	172|172	272|276	242|242
DPRU 783D	Azerbaijan	180|192	228|228	240|248	?|?	216|218	203|203	184|207	?|?	255|271	174|178	196|196	?|?	180|180	237|243	275|275	214|220	172|172	272|276	244|244
DPRU 784A	Azerbaijan	192|192	230|230	234|240	178|178	216|216	203|203	196|207	212|214	251|271	170|178	196|196	249|263	?|?	225|241	273|273	214|220	172|172	272|276	244|244
DPRU 785A	Azerbaijan	176|192	228|228	234|234	170|170	216|216	203|203	184|184	214|214	255|271	170|172	190|196	249|263	156|156	225|237	275|275	220|220	172|172	272|276	228|242
DPRU 787A	Azerbaijan	180|180	230|230	240|248	160|166	216|220	205|205	192|207	212|214	271|271	170|178	196|196	249|249	168|168	223|223	275|275	220|220	172|172	266|270	242|242
DPRU 788A	Azerbaijan	180|188	230|230	240|240	166|176	216|216	203|203	192|196	214|214	247|271	178|178	198|198	249|249	170|170	223|241	275|275	220|220	172|172	266|270	244|244
DPRU 809D	Azerbaijan	176|190	228|228	248|248	170|178	?|?	203|203	184|196	?|?	247|271	170|174	196|196	249|249	?|?	225|243	273|273	220|220	172|172	276|276	?|?
DPRU 809E	Azerbaijan	180|190	230|238	240|248	160|178	212|216	203|203	192|196	212|212	247|255	174|174	196|196	249|263	168|180	237|243	273|273	220|224	172|172	276|276	?|?
DPRU 809F	Azerbaijan	176|190	228|228	240|240	178|178	212|216	203|203	196|196	212|212	247|255	170|174	190|196	249|263	168|168	223|237	275|275	220|220	172|172	272|272	242|242
DPRU 810B	Azerbaijan	176|188	228|228	234|240	170|178	216|216	203|203	196|207	212|212	255|271	170|174	192|196	249|249	158|158	223|223	275|275	220|224	172|172	266|276	242|242
DPRU 811B	Azerbaijan	?|?	?|?	240|248	?|?	216|216	?|?	184|198	?|?	?|?	170|178	?|?	?|?	?|?	225|243	273|273	220|220	?|?	?|?	228|244
DPRU 811E	Azerbaijan	164|176	228|238	240|248	?|?	216|216	203|203	184|198	?|?	255|275	?|?	?|?	?|?	180|180	225|243	273|273	220|220	172|172	?|?	?|?
DPRU 812B	Azerbaijan	188|192	228|228	240|240	170|178	214|216	203|203	184|196	?|?	275|275	170|178	192|192	?|?	180|180	229|241	275|275	220|220	172|172	270|276	242|242
DPRU 826B	Azerbaijan	188|192	?|?	248|248	?|?	216|216	203|203	184|184	?|?	271|271	170|178	?|?	?|?	180|180	229|229	?|?	214|224	172|172	?|?	228|228
DPRU 897A	Georgia	184|184	230|230	234|248	188|188	218|218	203|203	192|192	214|214	259|263	174|174	196|196	249|263	160|160	225|225	275|275	214|220	172|172	268|268	228|228
DPRU 897B	Georgia	184|184	230|238	232|248	188|188	218|218	203|203	184|184	?|?	259|263	170|174	196|196	263|263	160|170	225|237	273|273	214|220	172|172	268|268	228|244
DPRU 897C	Georgia	184|184	230|230	248|248	188|188	218|220	203|203	184|184	214|214	259|265	174|174	196|196	249|253	160|174	225|225	273|273	220|220	172|172	268|268	228|228
DPRU 897D	Georgia	188|190	230|230	240|248	160|160	216|216	203|203	196|207	212|212	255|271	170|170	196|198	249|249	168|168	237|241	275|275	214|220	172|172	270|276	244|244
DPRU 902A	Georgia	190|192	228|228	240|244	160|160	216|216	203|203	196|196	212|214	255|271	170|172	196|196	249|263	168|168	223|223	275|275	214|220	168|172	276|276	244|244
DPRU 913A	Georgia	176|176	228|238	248|248	?|?	220|220	203|203	184|207	?|?	247|271	174|178	196|196	?|?	158|180	225|237	273|273	214|214	168|172	276|276	?|?
DPRU 913B	Georgia	180|188	228|238	240|248	170|178	216|220	203|203	184|192	?|?	255|271	172|178	196|196	249|263	168|180	225|237	273|273	220|220	172|172	276|276	242|242
DPRU 913C	Georgia	176|190	228|228	240|248	160|178	216|220	203|203	192|192	?|?	255|275	172|172	192|198	263|263	168|180	223|223	275|275	214|220	172|172	270|276	242|242
DPRU 914A	Georgia	190|190	230|230	248|248	160|178	216|216	203|203	184|184	212|212	255|255	161|170	198|198	263|263	180|180	225|241	273|273	214|220	172|172	272|272	228|244
DPRU 914B	Georgia	190|190	230|230	248|248	160|178	216|216	203|203	184|184	212|212	255|255	170|178	196|196	263|263	180|180	225|225	273|277	220|220	172|172	272|272	228|244
DPRU 914C	Georgia	190|190	230|230	248|248	178|178	216|216	203|203	184|184	212|212	255|265	170|178	198|198	?|?	180|180	241|241	273|277	214|220	172|172	272|272	228|244
DPRU 916A	Georgia	188|188	230|238	234|248	178|178	216|216	203|203	192|196	?|?	255|265	170|170	198|198	249|263	180|180	225|237	273|277	220|224	172|172	276|276	242|242
DPRU 916B	Georgia	190|190	228|228	240|248	162|170	216|220	205|205	184|192	?|?	271|277	172|172	196|198	249|263	156|156	237|243	273|273	220|220	168|172	276|276	242|242
DPRU 916C	Georgia	176|190	228|228	244|248	162|170	216|220	205|205	184|192	?|?	265|277	172|172	196|198	249|263	156|156	223|239	273|273	220|220	168|172	270|276	244|244
DPRU 917A	Georgia	176|176	228|228	240|240	176|176	216|220	203|203	196|205	?|?	247|271	170|172	198|198	249|263	180|180	237|237	275|275	220|224	172|172	266|266	228|242
DPRU 917C	Georgia	176|176	228|228	240|244	178|178	216|220	203|203	192|198	?|?	247|271	170|170	190|192	263|263	170|170	223|237	275|275	214|220	172|172	266|270	242|242
Manregian	China	188|188	230|230	234|234	158|178	216|218	203|205	184|184	216|216	259|265	168|174	196|196	249|249	144|144	225|225	275|277	222|225	172|172	267|267	226|244
DPRU 0332.01	China	188|188	230|238	240|248	176|186	218|220	203|203	184|184	212|214	259|261	174|174	196|196	249|253	158|160	225|225	273|273	220|222	168|172	268|268	226|226
DPRU 0333.01	China	180|188	228|230	244|244	158|182	212|216	?|?	186|188	200|216	263|263	172|176	196|196	249|249	160|178	237|237	275|275	?|?	172|174	264|270	242|244
DPRU 0334.01	China	188|190	236|236	234|240	176|186	212|220	203|205	184|192	212|214	259|263	168|174	196|196	249|263	160|164	225|225	273|275	220|222	172|172	266|268	226|226
DPRU 0334.02	China	188|190	230|236	234|234	158|158	212|216	205|205	184|192	214|216	259|263	168|174	196|196	249|249	160|160	225|225	275|275	222|222	172|172	266|268	226|244
DPRU 0334.03	China	190|190	228|236	234|244	160|160	216|220	203|205	184|192	214|214	259|259	174|176	196|196	249|249	160|168	225|237	275|275	220|222	172|174	270|270	226|244
DPRU 0334.04	China	188|190	230|236	234|234	178|178	216|220	203|203	184|192	214|216	259|265	174|174	196|196	249|253	158|160	225|225	275|275	214|222	168|172	268|268	226|244
DPRU 0336.03	China	180|190	230|230	236|244	178|182	216|220	203|210	184|192	214|216	259|273	174|174	196|196	249|253	158|168	225|237	275|277	214|220	172|174	268|270	226|244
DPRU 0337.01	China	188|190	228|230	234|240	158|160	216|220	203|205	184|184	214|214	259|273	?|?	196|196	249|249	158|160	225|237	273|275	220|220	168|172	270|270	244|244
DPRU 0338.02	China	188|190	230|230	234|248	158|178	218|220	203|203	184|192	214|216	259|265	168|174	196|196	249|249	144|144	225|225	277|277	214|222	168|172	268|268	226|244
DPRU 0338.04	China	188|190	230|230	234|248	178|180	220|220	203|203	184|184	210|214	259|265	168|174	196|196	249|249	158|158	225|225	273|275	220|220	168|172	268|268	226|244
DPRU 0338.06	China	180|188	230|230	248|248	158|180	218|218	203|205	184|184	216|216	259|259	168|174	196|196	249|249	158|160	225|225	273|277	222|224	172|172	268|268	244|244
DPRU 0338.07	China	188|190	230|236	248|248	178|180	220|220	203|203	184|184	216|216	259|265	172|174	196|196	249|249	142|158	225|225	273|275	220|220	168|168	268|268	244|244
DPRU 0338.08	China	188|188	230|230	?|?	158|180	220|220	203|203	184|184	214|216	259|259	172|174	196|196	249|263	144|144	225|225	273|277	?|?	172|172	268|268	244|244
DPRU 0339.02	China	188|188	230|236	234|240	178|180	220|220	203|203	184|192	210|214	261|261	168|172	196|196	253|263	158|158	223|237	275|277	220|220	168|168	268|268	226|244
DPRU 0339.04	China	188|190	230|230	248|248	178|180	216|220	203|203	184|184	216|216	259|265	?|?	196|196	249|253	158|158	225|225	277|277	220|222	168|168	270|270	226|244
DPRU 0340.01	China	190|190	238|238	248|248	160|178	220|220	203|203	186|192	214|214	259|265	168|172	196|196	249|263	158|164	225|225	273|275	220|220	168|172	268|268	226|226
DPRU 0340.02	China	180|188	230|238	248|248	178|180	220|220	203|203	184|207	210|212	259|261	172|178	196|196	253|263	158|158	225|237	?|?	220|220	168|172	268|268	226|244
DPRU 0340.03	China	180|190	230|238	234|248	160|178	220|220	203|203	186|207	214|216	259|265	168|174	196|196	249|253	170|172	225|225	275|275	220|220	168|168	268|268	226|244
DPRU 0340.04	China	188|190	238|238	240|248	160|162	216|220	203|203	184|207	212|212	259|259	168|170	196|196	249|249	144|158	225|237	273|275	220|220	172|172	268|268	226|244
DPRU 0340.05	China	190|190	230|238	248|248	160|178	218|220	203|203	186|207	214|214	259|259	172|178	196|196	249|249	158|158	225|237	273|275	220|220	168|168	268|268	226|244
DPRU 0340.06	China	188|190	236|238	240|248	178|178	216|220	203|203	184|207	210|214	259|259	170|178	196|196	249|263	158|158	225|237	273|275	220|220	168|172	268|268	226|226
DPRU 0342.02	China	188|190	236|238	248|248	178|180	220|220	203|203	184|184	216|216	259|259	168|174	196|196	253|263	170|172	225|225	275|277	220|220	168|172	268|268	226|226
DPRU 0342.04	China	188|188	238|238	240|248	178|178	220|220	203|203	184|184	216|216	259|259	168|174	196|196	249|263	164|164	225|225	277|277	214|222	172|172	270|270	226|244
DPRU 0342.07	China	188|190	230|238	248|248	178|180	220|220	203|203	186|186	216|216	259|259	172|172	196|196	249|249	158|158	225|225	275|277	214|220	172|172	268|268	226|244
DPRU 0343.02	China	188|190	236|238	234|236	178|180	220|220	203|203	184|186	210|214	259|261	172|174	192|196	249|249	144|158	225|225	275|277	220|220	168|168	268|268	226|226
DPRU 0345.01	China	190|190	236|236	234|248	160|180	220|220	203|203	184|192	212|214	259|259	168|174	196|196	249|249	158|158	223|223	273|273	214|220	168|172	268|268	226|226
DPRU 0347.01	China	188|190	230|236	234|248	180|180	220|220	203|203	186|192	210|212	265|265	168|168	196|196	249|263	144|160	223|225	273|275	220|220	172|172	268|268	226|244
DPRU 0347.02	China	190|190	230|230	234|248	160|180	216|220	203|203	184|186	210|216	259|265	168|168	196|196	249|249	144|168	223|225	273|275	220|220	168|172	268|268	226|226
DPRU 0347.03	China	180|190	230|230	234|248	180|180	220|220	203|203	192|192	212|214	259|265	168|168	196|196	249|263	158|160	223|225	273|273	220|220	172|172	268|268	?|?
DPRU 0347.04	China	190|190	?|?	234|234	180|180	216|220	203|203	186|192	210|216	265|265	168|168	196|196	249|249	168|168	223|225	273|275	220|220	168|172	268|268	226|244
DPRU 101	China	188|188	230|230	232|248	158|158	216|218	203|205	184|184	214|216	259|259	168|168	196|196	249|249	160|174	225|225	275|275	220|222	172|172	?|?	244|244
DPRU 180	China	190|190	230|230	240|244	160|160	216|216	203|205	198|198	210|214	259|265	172|172	196|196	263|263	166|166	225|241	273|273	220|220	168|168	272|272	244|244
DPRU 0347.07	China	190|190	230|230	234|248	180|180	216|220	203|203	186|192	210|212	259|265	168|174	196|196	249|263	144|168	225|225	?|?	?|?	168|172	?|?	226|226
DPRU 0348.01	China	180|188	230|230	?|?	180|180	220|220	203|203	184|184	210|210	259|261	168|174	?|?	249|249	158|158	225|225	273|275	214|214	168|172	266|266	226|226
DPRU 0348.04	China	188|190	230|230	?|?	180|180	220|220	203|203	184|184	210|210	259|261	168|172	?|?	249|249	158|158	225|225	273|275	214|214	168|168	266|266	226|226
DPRU 0349.01	China	188|190	230|230	248|248	180|180	220|220	203|203	184|192	210|210	259|261	168|172	196|196	249|249	158|158	225|225	273|275	214|214	168|168	266|266	226|226
DPRU 0350.02	China	188|188	230|238	234|248	170|170	220|220	203|203	192|192	212|212	259|259	168|174	196|196	249|249	158|158	225|225	273|275	214|220	168|168	270|270	226|226
DPRU 0350.04	China	190|190	230|236	234|234	180|180	220|220	203|203	184|186	210|216	259|259	168|168	196|196	249|263	158|158	223|223	273|273	214|220	168|172	266|266	226|226
DPRU 0350.05	China	180|184	230|236	?|?	186|186	220|220	203|203	?|?	210|210	259|265	168|174	196|196	249|249	142|142	225|225	273|273	214|220	168|168	268|268	226|226
DPRU 0350.06	China	180|184	230|236	234|248	186|186	220|220	203|203	184|192	?|?	259|265	168|174	196|196	249|249	142|142	225|225	273|273	214|220	168|168	268|268	226|226
DPRU 0351.01	China	184|188	236|238	?|?	178|180	218|220	203|203	192|192	210|212	259|265	174|174	196|196	249|249	142|142	223|225	273|275	214|220	168|168	268|268	226|244
DPRU 0352.01	China	180|180	230|230	234|248	178|178	220|220	203|203	184|184	212|214	261|261	174|174	196|196	249|263	158|158	223|225	275|277	214|214	168|168	268|268	226|244
DPRU 0353.01	China	180|190	230|238	240|248	178|178	220|220	203|203	184|184	214|214	261|261	168|168	196|196	249|263	162|164	223|225	273|275	214|214	168|168	270|270	226|244
DPRU 0353.02	China	180|180	230|230	240|240	160|160	220|220	203|203	184|184	214|214	261|261	168|168	196|196	263|263	158|158	225|225	275|277	214|220	168|172	270|270	226|244
DPRU 0353.03	China	180|180	230|238	234|248	178|178	220|220	203|203	184|184	214|214	261|261	168|174	196|196	249|263	158|158	225|225	275|277	220|220	168|172	270|270	244|244
DPRU 0353.04	China	180|188	?|?	?|?	?|?	?|?	?|?	?|?	214|216	259|261	174|174	196|196	?|?	158|158	225|225	273|273	220|220	?|?	268|268	226|226
DPRU 0353.08	China	180|180	230|238	234|248	178|178	220|220	203|203	184|184	214|214	261|261	168|174	196|196	249|263	158|158	225|225	275|277	220|220	168|172	270|270	244|244
DPRU 0353.09	China	180|180	230|230	240|240	160|178	220|220	203|203	184|184	212|214	261|261	168|168	196|196	263|263	158|158	225|225	273|275	214|214	172|172	268|268	244|244
DPRU 0353.10	China	180|180	230|230	240|240	160|160	220|220	203|203	184|184	214|214	261|261	174|174	196|196	263|263	158|158	225|225	273|277	214|220	168|172	270|270	226|244
DPRU 0353.11	China	180|180	230|230	240|240	160|160	220|220	203|203	184|184	214|214	261|261	168|168	196|196	263|263	158|158	225|225	275|277	214|220	168|172	270|270	226|244
DPRU 0354.02	China	180|180	230|230	234|240	178|178	220|220	203|203	184|192	210|212	261|261	?|?	196|196	249|263	158|158	223|223	273|275	214|220	172|172	268|268	226|244
DPRU 0354.03	China	180|180	230|230	234|240	178|178	220|220	203|203	184|184	210|214	261|261	?|?	196|196	249|263	158|158	225|225	275|277	220|220	168|172	270|270	226|244
DPRU 0354.05	China	180|180	230|230	240|240	160|160	220|220	203|203	184|184	210|212	259|261	?|?	196|196	249|249	158|158	225|225	275|277	220|220	168|172	270|270	226|244
DPRU 0354.06	China	180|180	230|238	234|240	178|178	220|220	203|203	184|184	210|214	261|261	174|174	196|196	249|249	158|158	225|225	275|277	214|220	168|172	270|270	226|226
DPRU 0354.07	China	180|180	230|230	234|240	178|178	220|220	203|203	184|192	212|214	261|261	174|174	196|196	249|263	158|158	225|225	273|277	220|220	168|168	268|268	226|244
DPRU 0354.09	China	180|180	230|230	234|240	178|178	220|220	203|203	184|184	212|214	259|261	174|174	196|196	249|263	158|158	223|225	273|275	214|220	172|172	270|270	226|244
DPRU 0355.01	China	180|190	230|230	234|248	178|178	220|220	203|203	184|192	214|214	259|261	174|174	196|196	249|263	158|158	225|225	277|277	214|214	168|172	268|268	226|244
DPRU 0355.03	China	180|188	236|238	240|248	178|178	220|220	203|203	186|192	214|216	259|261	174|174	196|196	249|263	?|?	225|225	273|273	220|220	168|172	268|268	226|226
DPRU 0355.05	China	180|180	230|238	240|240	178|178	220|220	203|203	184|192	210|214	261|261	168|174	196|196	249|263	158|158	225|225	273|273	214|220	168|168	268|268	226|226
DPRU 0355.06	China	180|180	230|238	240|248	178|178	220|220	203|203	184|184	210|214	259|261	174|174	196|196	249|263	158|158	223|225	275|275	214|220	168|168	268|268	226|244
DPRU 0355.09	China	180|188	230|236	240|248	178|178	218|220	203|203	184|184	214|216	259|261	168|174	196|196	263|263	158|158	225|225	273|273	214|220	168|172	268|268	226|244
DPRU 0356.01	China	188|190	230|230	232|248	176|178	216|220	203|203	184|186	214|216	249|261	172|174	196|196	249|263	144|158	225|225	273|277	220|222	168|172	264|268	226|226
DPRU 0356.02	China	188|190	230|236	240|248	158|178	216|220	203|205	186|198	214|216	249|265	174|176	190|196	249|263	?|?	225|237	273|277	220|222	168|172	264|268	226|226
DPRU 0356.03	China	190|192	230|230	232|248	158|178	216|220	203|205	184|186	214|216	249|261	174|176	196|196	249|249	144|144	225|237	277|277	220|220	168|172	264|268	226|226
DPRU 0356.04	China	190|192	230|230	232|248	158|178	216|220	203|203	186|198	214|214	249|265	172|174	190|196	249|263	144|144	225|237	277|277	220|222	172|172	264|268	226|226
DPRU 0359.02	China	180|188	230|230	234|234	178|180	220|220	203|203	184|184	214|216	259|259	168|174	196|196	249|249	144|158	225|225	273|275	220|220	168|172	268|268	226|244
DPRU 0360.01	China	188|188	238|238	234|248	160|178	220|220	203|203	192|192	212|216	259|261	174|178	196|196	249|263	?|?	225|237	273|277	220|220	168|168	268|277	226|244
DPRU 0360.08	China	188|188	230|238	234|248	178|180	220|220	203|203	184|192	216|216	259|261	174|174	196|196	?|?	160|160	223|237	?|?	214|220	168|168	268|268	226|226
DPRU 0361.01	China	188|188	236|238	234|240	170|180	220|220	203|205	192|192	210|216	259|261	168|168	196|196	249|253	160|160	223|241	273|275	220|222	168|172	266|266	226|226
DPRU 0361.03	China	180|188	230|238	234|240	160|180	220|220	203|205	184|207	210|216	261|261	168|174	196|196	253|263	144|144	223|241	273|275	214|220	168|172	268|268	226|226
DPRU 0361.06	China	180|188	230|230	234|240	160|180	220|220	?|?	184|192	210|216	259|259	168|174	196|196	?|?	144|158	225|241	273|273	220|222	168|172	266|266	226|226
DPRU 0361.07	China	180|190	236|236	234|248	160|180	220|220	203|205	184|186	210|214	259|261	168|172	196|196	249|249	158|158	237|241	273|275	220|220	172|172	268|268	226|226
DPRU 0361.09	China	188|188	230|238	234|240	160|180	220|220	203|203	192|207	210|216	259|261	174|174	196|196	249|263	144|158	225|241	273|273	214|222	168|172	?|?	226|226
DPRU 0362.01	China	188|190	230|236	234|234	178|178	220|220	203|203	184|186	210|216	259|261	170|174	196|196	249|263	158|158	225|225	273|277	214|220	168|172	268|268	226|226
DPRU 0362.08	China	188|188	236|236	240|248	170|180	220|220	203|203	184|192	210|212	259|265	168|170	196|196	249|249	158|158	225|241	275|275	220|220	172|172	268|268	226|226
DPRU 0362.10	China	188|188	236|238	234|234	178|180	220|220	203|203	184|192	212|216	261|265	168|168	196|196	249|253	144|158	223|225	275|275	220|220	168|172	266|266	226|226
DPRU 0363.03	China	190|190	236|236	234|240	170|180	220|220	203|203	184|186	212|212	261|265	168|174	196|196	249|249	158|158	225|225	275|275	220|220	168|172	270|281	226|244
DPRU 0363.04	China	188|190	230|238	234|248	178|178	220|220	203|203	192|192	214|216	259|261	174|174	196|196	249|249	162|164	225|237	275|277	220|220	168|172	268|268	226|244
DPRU 0364.02	China	180|190	236|236	234|240	176|180	220|220	203|205	184|192	210|212	249|259	168|170	196|196	249|253	158|158	225|225	?|?	214|220	168|172	266|266	244|244
DPRU 0366.01	China	188|188	236|238	234|248	178|180	220|220	203|203	184|184	210|216	259|261	168|168	196|196	253|253	144|160	223|225	275|275	214|220	168|172	266|268	226|244
DPRU 0370.01	China	188|188	230|230	234|234	180|180	220|220	203|203	184|192	210|216	259|259	168|174	196|196	249|253	144|158	225|225	273|273	214|222	168|172	266|268	226|226
DPRU 0370.02	China	188|188	236|238	234|234	180|180	220|220	203|203	184|192	210|216	259|259	168|174	196|196	253|253	158|160	223|225	273|275	214|220	168|172	268|268	226|226
DPRU 0370.03	China	188|188	230|236	234|234	180|180	220|220	203|203	192|192	210|216	259|259	168|174	196|196	253|253	158|160	223|225	273|273	214|220	168|172	266|268	226|226
DPRU 0370.04	China	188|188	236|238	234|234	180|180	220|220	203|203	192|192	210|216	259|261	168|174	196|196	249|253	144|158	223|223	273|275	220|222	168|172	268|268	226|226
DPRU 0370.06	China	188|188	230|230	234|240	178|178	220|220	203|203	184|192	210|212	259|259	170|174	196|196	249|249	158|160	225|225	273|273	220|222	168|172	270|281	226|226
DPRU 0370.07	China	188|188	230|236	234|234	180|180	220|220	203|203	184|192	210|216	259|261	168|174	196|196	249|249	144|158	223|225	273|273	214|222	168|168	268|268	226|226
DPRU 0370.08	China	190|190	230|248	230|244	164|180	216|216	192|203	198|233	?|?	218|238	174|174	190|196	253|263	166|166	237|237	273|273	220|220	166|168	260|264	244|244
DPRU 0370.09	China	180|188	230|238	234|240	180|180	220|220	203|203	192|192	212|212	259|261	168|174	196|196	249|249	?|?	237|241	273|275	220|220	168|168	270|270	226|226
DPRU 0370.10	China	188|188	230|238	234|234	178|180	220|220	203|203	184|192	210|216	259|261	168|174	196|196	249|253	158|160	223|225	273|275	220|222	168|168	266|266	226|226
DPRU 0371.01	China	188|188	236|236	234|236	178|180	220|220	203|203	184|192	216|216	259|261	174|174	196|196	253|253	158|160	225|225	?|?	220|220	168|172	268|268	226|226
DPRU 0372.01	China	188|188	236|238	234|236	178|180	220|220	203|203	184|192	216|216	259|261	174|174	196|196	253|253	158|160	225|225	273|275	220|220	168|172	268|268	226|226
DPRU 0372.02	China	180|188	230|230	240|248	170|178	220|220	203|203	192|192	214|216	259|259	170|172	196|196	249|263	158|158	223|225	?|?	220|220	168|172	268|276	226|226
DPRU 0373.01	China	188|190	238|238	234|240	180|180	220|220	203|203	?|?	210|210	259|265	170|174	196|196	253|253	160|164	225|225	273|273	214|220	172|172	268|268	226|244
DPRU 0373.03	China	180|180	230|230	240|240	180|180	?|?	203|203	184|184	214|214	249|259	172|172	196|196	263|263	?|?	225|241	273|273	214|220	?|?	268|268	226|226
DPRU 0373.04	China	188|188	230|236	240|248	170|178	220|220	203|205	192|192	210|210	259|259	168|170	196|196	249|249	158|158	225|241	273|273	214|222	172|172	268|268	226|226
DPRU 0373.05	China	180|188	238|238	234|240	180|180	220|220	203|203	192|192	214|216	249|261	172|174	196|196	253|263	160|160	223|241	273|273	214|220	168|172	268|268	226|226
DPRU 0373.06	China	180|188	230|236	240|240	170|180	220|220	203|205	192|207	210|210	249|259	168|170	196|196	249|263	160|160	241|241	273|273	214|220	172|172	270|270	226|226
DPRU 0375.01	China	180|188	236|238	240|248	178|178	220|220	203|203	192|207	210|214	249|259	168|170	196|196	249|249	162|164	225|241	275|275	220|220	168|172	268|268	226|226
DPRU 0375.02	China	180|188	238|238	240|248	178|180	220|220	203|203	184|184	210|212	249|263	170|174	196|196	249|249	160|160	225|225	273|275	220|220	168|172	270|281	226|244
DPRU 0375.03	China	180|188	236|238	234|240	178|178	220|220	203|203	186|192	212|214	249|259	168|174	196|196	249|249	?|?	237|241	275|275	220|220	168|172	270|270	226|226
DPRU 0375.07	China	176|180	236|236	240|240	178|178	220|220	203|203	184|?	210|212	249|259	168|174	196|196	249|249	144|144	225|241	?|?	?|?	172|172	270|270	226|226
DPRU 0375.08	China	180|188	236|236	240|240	178|180	220|220	203|203	192|192	210|216	259|261	168|178	196|196	249|249	160|160	225|225	275|275	220|220	168|172	268|268	226|226
DPRU 0375.10	China	180|188	238|238	234|240	178|178	220|220	203|203	184|184	212|214	249|261	168|174	196|196	249|253	160|160	225|241	273|273	214|220	168|172	268|268	226|226
DPRU 0376.05	China	180|188	230|238	234|240	160|170	220|220	203|205	192|192	212|216	?|?	174|174	196|196	249|253	?|?	225|225	273|275	220|220	168|172	268|268	?|?
DPRU 0376.06	China	190|190	?|?	?|?	?|?	216|220	203|203	184|192	212|212	259|259	174|174	?|?	249|249	158|158	225|225	?|?	220|220	168|168	268|268	226|244
DPRU 0377.02	China	188|196	230|238	248|248	160|170	220|220	203|203	184|186	212|216	259|259	174|178	196|196	249|253	158|158	225|237	275|275	214|220	168|168	268|268	244|244
DPRU 0377.03	China	188|188	230|230	234|248	178|178	220|220	203|203	184|192	212|216	261|261	168|178	196|196	253|263	144|144	223|225	275|275	220|220	168|172	268|268	226|244
DPRU 0377.05	China	188|188	?|?	236|248	178|178	220|220	203|203	184|192	212|214	259|263	174|174	196|196	249|253	?|?	225|225	273|275	214|220	168|172	268|268	226|242
DPRU 0377.08	China	188|188	?|?	?|?	160|180	216|220	203|203	?|?	212|212	261|261	178|178	?|?	249|249	158|158	?|?	?|?	220|220	168|168	277|277	226|242
DPRU 0377.11	China	188|188	230|230	240|248	160|178	220|220	203|205	192|192	210|212	259|261	168|178	196|196	263|263	158|158	?|?	?|?	220|220	168|172	?|?	226|242
DPRU 0377.12	China	180|188	230|238	248|248	160|160	218|220	203|203	186|192	212|214	261|261	174|174	196|196	249|263	?|?	225|225	273|273	220|220	168|172	268|277	226|242
DPRU 0378.01	China	180|180	236|236	236|236	178|178	218|218	203|203	184|184	214|214	259|261	168|176	196|196	249|249	158|158	225|225	275|275	220|220	168|168	268|268	?|?
DPRU 0378.02	China	180|190	230|236	236|240	162|178	220|220	203|205	184|192	210|214	261|265	168|178	196|196	249|249	144|144	225|225	275|277	220|220	168|172	268|268	226|244
DPRU 0378.03	China	180|190	230|236	236|240	162|178	220|220	203|205	184|192	210|214	261|265	168|178	196|196	249|249	144|144	225|225	275|277	220|220	168|172	268|268	226|244
DPRU 0378.04	China	180|188	236|236	236|236	178|178	220|220	203|203	184|184	214|214	261|261	168|174	196|196	249|253	?|?	225|225	275|277	214|220	168|172	268|268	244|244
DPRU 0378.05	China	180|188	236|238	236|236	170|178	220|220	203|203	184|192	212|214	259|259	168|174	196|196	249|253	158|158	225|225	275|275	220|220	168|168	268|268	226|244
DPRU 0378.07	China	180|188	236|238	234|236	170|178	218|220	203|203	184|192	212|214	261|261	174|174	196|196	249|263	158|158	225|225	275|275	220|220	168|168	268|268	226|244
DPRU 0378.08	China	180|188	236|238	234|234	178|178	220|220	203|203	184|192	212|214	259|261	174|174	196|196	249|263	158|158	225|225	275|275	220|220	168|172	268|268	226|244
DPRU 0379.01	China	188|188	236|236	236|240	170|178	220|220	203|205	186|186	210|216	259|261	174|174	196|196	249|263	158|158	225|237	275|277	214|220	168|168	268|268	226|244
DPRU 0379.02	China	188|196	230|236	234|248	170|180	220|220	203|203	184|184	216|216	261|265	174|174	196|196	249|253	158|160	225|237	273|275	220|220	168|168	266|266	226|244
DPRU 0379.03	China	180|196	230|236	240|248	158|170	220|220	203|203	184|186	214|216	265|265	174|174	196|196	249|253	158|158	223|225	275|277	214|220	168|168	?|?	226|244
DPRU 0379.04	China	188|188	230|236	234|240	170|180	220|220	203|203	184|184	216|216	259|265	168|174	196|196	253|259	144|158	225|237	273|275	214|220	168|168	?|?	226|244
DPRU 0379.06	China	188|196	230|236	234|240	160|170	220|220	203|203	186|192	210|216	259|265	174|178	196|196	249|253	144|158	225|237	273|275	214|214	168|168	?|?	226|244
DPRU 0381.01	China	180|188	236|238	236|248	180|180	220|220	203|205	186|192	210|214	259|265	170|174	196|196	249|249	144|158	225|225	273|277	214|220	168|172	?|?	226|226
DPRU 0381.02	China	180|188	?|?	?|?	?|?	220|220	203|203	?|?	212|216	259|263	168|172	196|196	?|?	142|160	225|225	275|275	214|220	168|168	?|?	226|226
DPRU 0381.04	China	180|188	236|238	240|240	160|180	220|220	203|203	184|192	212|216	249|265	170|172	196|196	249|263	158|166	225|225	275|275	220|224	168|172	276|276	226|226
DPRU 0381.05	China	180|190	236|238	234|248	178|180	220|220	203|205	184|192	212|216	259|265	168|170	196|196	249|249	160|166	225|225	273|277	214|214	168|172	270|270	226|226
DPRU 0381.07	China	180|188	236|238	240|240	178|180	220|220	203|203	192|192	210|212	259|265	168|172	196|196	253|263	?|?	225|225	273|275	214|220	168|172	270|270	226|244
DPRU 0382.02	China	180|188	238|238	?|?	170|180	220|220	203|205	184|192	210|210	259|265	174|174	?|?	253|263	?|?	225|225	273|275	214|220	168|172	268|268	226|244
DPRU 0383.02	China	188|188	230|236	240|240	170|178	216|220	203|203	?|?	212|216	?|?	170|174	196|196	249|253	144|144	225|225	273|273	214|214	168|168	268|268	226|244
DPRU 0383.03	China	192|192	230|250	244|252	164|164	216|216	203|210	198|209	?|?	218|238	178|178	186|202	253|253	?|?	241|241	273|279	220|238	166|172	260|276	244|244
DPRU 0383.05	China	188|190	230|236	234|240	170|170	216|220	203|203	184|192	212|216	263|265	170|174	196|196	249|249	158|158	225|225	275|277	214|220	168|168	268|268	226|226
DPRU 0383.06	China	190|190	236|238	234|240	160|170	220|220	203|203	192|192	212|214	261|263	168|170	196|196	249|249	168|170	225|237	275|277	214|214	168|172	268|268	226|244
DPRU 0384.01	China	188|190	230|236	248|248	178|180	220|220	203|203	192|192	216|216	261|261	168|174	196|196	249|249	?|?	225|225	275|277	220|220	168|168	268|268	226|226
DPRU 0384.02	China	188|188	230|236	236|248	178|180	220|220	203|203	184|184	214|216	261|265	172|178	196|196	263|263	158|172	225|237	275|275	214|220	172|172	268|268	226|226
DPRU 0384.03	China	190|190	230|236	240|240	178|178	218|220	203|203	184|186	210|214	259|265	168|172	196|196	253|253	164|172	225|237	277|277	220|220	168|172	268|268	226|244
DPRU 0384.04	China	188|190	230|230	234|240	178|178	220|220	203|203	184|207	214|216	259|261	168|172	196|196	253|263	164|164	225|237	273|275	220|220	172|172	268|268	226|226
DPRU 0384.06	China	180|188	238|238	240|248	178|178	220|220	203|203	186|192	214|216	259|259	168|174	196|196	249|253	164|164	225|237	275|275	214|220	172|172	268|268	226|226
DPRU 0384.08	China	188|188	230|238	240|248	178|178	218|220	203|203	184|184	210|214	259|265	174|174	196|196	249|263	158|172	225|237	275|277	220|220	168|172	268|276	244|244
DPRU 0384.11	China	188|188	230|238	236|240	178|178	220|220	203|203	184|184	214|216	259|265	168|178	196|196	249|253	164|172	225|237	273|275	220|220	172|172	268|268	226|244
DPRU 0384.12	China	?|?	228|246	244|252	164|180	216|216	203|210	190|198	210|214	?|?	?|?	190|190	249|263	146|166	241|241	273|279	220|228	166|168	260|276	?|?
DPRU 0384.14	China	188|190	230|238	240|248	178|180	218|220	203|203	186|186	216|216	259|265	168|174	196|196	249|249	?|?	223|225	277|277	214|220	168|172	268|268	226|244
DPRU 0384.16	China	?|?	230|238	?|?	178|178	220|220	203|203	?|?	214|216	?|?	168|172	?|?	253|263	164|164	?|?	?|?	?|?	172|172	?|?	?|?
DPRU 0384.17	China	180|180	230|246	244|252	164|178	216|218	203|210	184|207	216|216	238|259	166|178	186|196	249|253	?|?	223|223	277|279	220|236	166|172	260|276	226|246
DPRU 0384.19	China	188|188	230|230	236|248	178|178	220|220	203|203	184|184	214|216	259|265	168|178	196|196	249|249	172|172	223|225	275|275	?|?	172|172	268|268	226|226
DPRU 0384.20	China	192|192	228|250	244|244	164|176	216|216	203|210	198|207	214|216	238|265	166|166	186|196	253|263	166|166	237|241	277|279	220|228	166|168	260|272	244|244
DPRU 0384.21	China	?|?	230|236	?|?	178|178	220|220	203|203	184|184	?|?	?|?	168|178	196|196	249|263	172|172	?|?	?|?	?|?	172|172	?|?	?|?
DPRU 423	China	188|188	230|236	234|248	176|178	216|216	203|203	184|184	216|216	259|259	174|174	190|190	263|263	144|144	225|225	273|277	222|222	172|172	281|281	226|226
DPRU 464	China	188|188	230|236	234|248	176|178	216|216	203|203	184|184	216|216	259|259	174|174	?|?	263|263	144|144	225|225	273|277	222|222	172|172	281|281	226|226
DPRU 465	China	?|?	230|236	?|?	178|178	216|216	203|203	184|184	?|?	?|?	172|172	?|?	249|249	142|142	?|?	?|?	?|?	168|172	266|266	?|?
DPRU 466	China	188|188	230|238	234|234	178|180	216|220	203|203	184|192	212|212	261|261	174|178	?|?	249|253	158|158	223|225	273|275	220|220	168|168	277|277	226|226
DPRU 467	China	188|188	236|246	?|?	178|178	218|220	203|203	192|192	216|216	?|?	168|168	?|?	249|249	172|172	?|?	?|?	?|?	168|172	268|276	?|?
DPRU 468	China	178|188	230|230	?|?	160|176	212|212	203|205	184|188	212|216	263|263	172|174	?|?	249|249	160|160	241|245	275|275	222|226	172|180	274|274	242|242
DPRU 469	China	178|188	220|230	?|?	158|158	212|212	203|203	184|194	212|216	263|263	172|172	?|?	249|249	160|172	225|241	275|275	222|226	172|172	260|260	242|242
DPRU 146	Korea	188|190	230|230	234|248	158|158	216|220	203|203	184|184	214|214	259|259	174|174	196|196	249|249	142|160	225|225	275|277	222|222	172|172	268|268	226|244
DPRU 151	Korea	188|190	230|230	232|232	158|158	218|220	203|203	184|184	214|214	263|265	174|174	196|196	249|263	144|160	225|225	273|275	222|222	172|172	268|268	226|226
DPRU 478	Korea	188|190	230|230	?|?	158|158	218|220	203|203	184|184	214|214	259|263	168|174	?|?	249|249	142|142	225|225	273|275	222|222	172|172	268|268	226|226
DPRU 480	Korea	188|188	230|230	232|234	158|158	218|220	203|203	184|184	214|216	259|259	168|174	194|194	249|249	174|174	225|225	275|275	222|222	172|172	268|268	226|226
DPRU 481	Korea	188|190	230|230	248|248	158|158	218|218	203|203	184|184	214|214	263|263	168|174	196|196	249|249	144|144	225|225	273|275	222|222	172|172	268|268	226|226
DPRU 0085.01	Nepal	178|178	238|246	240|240	178|178	216|216	203|203	184|192	208|216	236|261	170|170	190|198	249|249	158|158	225|241	273|273	214|220	168|168	?|?	244|244
DPRU 0085.02	Nepal	184|190	230|238	234|240	160|160	216|220	203|205	184|198	212|216	263|263	170|170	190|192	249|249	158|158	235|241	273|275	214|222	168|172	?|?	226|242
DPRU B0917	India	178|192	232|234	?|?	176|176	216|216	203|205	194|194	210|214	236|253	176|176	196|196	249|249	156|166	231|239	273|275	214|214	168|172	269|269	226|226
DPRU 482	India	176|184	230|230	234|234	160|178	216|216	203|205	196|196	212|214	236|236	170|176	?|?	263|263	144|156	243|247	273|275	220|220	172|174	264|266	244|244
DPRU 483	India	184|184	230|230	238|240	160|160	216|216	203|208	188|196	210|214	236|253	168|170	?|?	249|249	156|156	225|245	273|273	214|220	166|174	270|279	244|244
DPRU 485	India	190|190	230|230	240|240	160|178	216|216	203|203	186|198	212|212	253|253	170|176	190|190	249|249	?|?	225|239	273|275	214|220	174|174	?|?	226|244
DPRU 486	India	186|186	228|228	240|240	162|176	216|216	203|205	190|190	212|212	236|255	172|176	198|198	249|249	170|170	223|223	273|277	214|214	168|168	266|266	242|242
DPRU 487	India	182|182	228|230	236|236	160|162	220|220	203|210	192|194	214|214	247|267	176|178	208|208	249|249	158|158	243|243	273|273	214|214	172|172	266|266	226|242
DPRU 488	India	176|192	230|230	234|240	160|176	216|216	203|205	188|196	210|214	236|236	176|176	196|196	249|251	156|156	245|247	273|273	214|220	168|172	264|279	226|244
DPRU 489	India	182|184	228|236	234|240	162|162	216|216	203|203	186|186	210|216	251|253	170|170	196|208	249|249	158|158	225|235	273|275	220|220	168|172	266|266	226|226
DPRU 490	India	184|184	236|236	240|242	178|178	216|220	201|203	194|194	212|221	259|259	172|172	190|190	?|?	?|?	229|229	273|273	220|220	168|168	?|?	226|244
DPRU 0122.04	Pakistan	188|190	230|230	234|248	180|180	220|220	203|203	192|192	210|212	259|265	168|174	196|196	249|249	168|174	223|225	273|275	220|220	168|176	?|?	226|244
DPRU 0122.13	Pakistan	176|184	230|230	240|?	160|178	216|218	205|205	186|186	210|212	?|?	170|174	192|196	249|249	166|168	229|241	273|277	214|220	166|172	?|?	226|226
DPRU 0122.17	Pakistan	176|188	236|238	234|240	160|178	212|216	203|205	186|198	210|214	261|271	170|174	192|192	249|249	166|168	225|241	273|275	214|220	172|172	?|?	226|226
DPRU 0122.18	Pakistan	?|?	230|236	?|?	160|178	212|216	203|205	186|186	?|?	?|?	170|174	?|?	249|249	166|166	?|?	?|?	?|?	168|172	?|?	?|?
DPRU 0122.19	Pakistan	176|188	230|232	234|234	160|160	212|216	205|205	186|192	210|214	247|267	170|174	?|?	249|249	166|166	225|239	273|273	214|220	168|172	?|?	226|226
DPRU 0122.23	Pakistan	176|176	238|238	240|244	160|180	216|218	205|205	186|207	210|212	247|261	174|174	190|196	249|249	158|168	225|225	273|275	214|220	166|172	?|?	226|226
DPRU 0122.26	Pakistan	176|192	230|238	240|240	160|178	212|220	205|205	186|207	212|212	245|247	174|174	196|198	249|249	158|168	225|225	273|275	220|220	166|168	?|?	226|226
DPRU 0239.01	Pakistan	180|188	228|230	234|244	164|178	214|216	203|205	186|186	214|219	259|261	180|180	196|196	249|249	144|144	237|241	275|275	220|222	168|172	264|264	244|244
DPRU 0239.02	Pakistan	180|190	230|238	234|244	160|164	214|218	203|205	192|192	214|214	261|263	178|178	196|196	249|249	144|144	237|245	273|275	214|220	168|172	268|268	226|244
DPRU 0239.03	Pakistan	176|180	230|230	234|244	164|178	214|216	205|210	192|194	210|219	259|261	172|178	190|200	251|251	166|166	239|243	273|273	220|220	172|172	264|268	226|242
DPRU 0240.01	Pakistan	188|188	228|230	234|234	160|164	212|222	203|205	184|192	214|214	263|263	172|178	196|198	249|263	156|164	225|237	273|273	214|222	168|172	279|279	242|244
DPRU 0241.01	Pakistan	180|190	228|228	248|248	162|162	216|220	203|203	194|207	212|214	245|265	170|176	192|196	249|263	164|166	225|245	277|277	214|220	168|172	279|279	244|244
DPRU 0243.01	Pakistan	186|190	230|240	240|244	160|178	216|216	203|205	194|196	214|216	259|267	170|170	196|200	263|263	158|166	223|239	273|275	214|220	168|172	274|279	214|226
DPRU 0243.02	Pakistan	186|190	230|240	240|244	160|178	216|216	203|205	194|196	214|216	259|267	170|170	196|200	263|263	158|166	223|239	273|275	214|220	168|172	274|279	214|226
DPRU 0243.03	Pakistan	190|190	230|240	234|244	160|178	216|220	203|203	194|196	214|214	263|267	172|178	190|196	251|251	160|166	225|245	275|277	214|220	168|172	266|279	226|244
DPRU 0243.04	Pakistan	190|190	228|240	240|244	160|178	216|220	203|203	184|196	214|214	259|267	170|170	192|196	263|263	158|158	239|245	273|273	214|222	172|172	270|279	244|244
DPRU 0243.05	Pakistan	190|190	228|240	234|244	180|184	216|220	203|205	184|194	214|216	253|267	176|176	190|200	249|249	164|166	225|225	267|275	214|222	168|172	274|274	226|226
DPRU 0243.06	Pakistan	190|190	230|240	244|244	178|178	216|218	203|203	196|196	214|214	259|267	176|176	190|196	263|263	?|?	225|225	273|273	214|222	168|172	266|266	226|244
DPRU 0243.07	Pakistan	190|190	230|240	234|244	160|178	216|220	203|203	194|196	214|214	263|267	174|176	190|196	251|251	160|166	225|245	275|277	214|220	168|172	266|279	226|244
DPRU 0243.08	Pakistan	190|190	230|240	244|248	178|178	216|218	203|203	196|196	214|214	259|267	178|178	190|196	263|263	?|?	225|225	273|273	214|222	168|172	266|266	226|244
DPRU 0244.01	Pakistan	180|190	228|230	240|248	160|160	216|220	203|203	184|186	210|216	247|265	176|176	196|196	249|263	?|?	223|241	273|277	222|222	172|172	272|272	242|244
DPRU 0244.02	Pakistan	180|190	228|230	232|234	162|178	220|220	203|203	186|196	210|214	247|263	170|170	192|196	263|263	168|168	225|241	277|279	214|222	172|172	272|272	?|?
DPRU 0246.01	Pakistan	176|190	228|236	234|240	176|178	220|226	203|203	184|192	210|214	255|265	172|174	198|202	263|263	144|144	225|225	273|275	220|222	172|172	270|270	226|244
DPRU 0246.02	Pakistan	190|190	230|230	240|244	158|174	216|226	203|205	184|192	210|210	249|249	170|170	192|196	249|263	144|144	225|225	273|277	214|214	168|172	270|270	226|242
DPRU 0246.03	Pakistan	190|190	230|236	234|240	176|178	216|226	203|203	184|184	210|210	251|251	174|174	196|196	263|263	178|180	225|225	273|275	214|220	168|172	277|277	226|244
DPRU 0246.04	Pakistan	190|190	230|236	234|240	176|178	216|226	203|203	184|184	210|210	251|263	174|174	196|196	251|263	?|?	225|225	273|275	214|220	168|172	277|277	226|244
DPRU 0247.01	Pakistan	180|180	228|238	240|248	160|178	216|220	203|203	184|196	210|212	249|275	170|174	190|196	263|263	166|168	223|241	273|273	214|214	172|172	270|270	226|226
DPRU 0247.02	Pakistan	180|190	228|236	234|240	170|178	216|216	203|203	184|184	210|210	265|265	170|170	196|196	249|263	144|144	241|243	273|277	214|214	174|174	277|277	226|242
DPRU 0247.03	Pakistan	180|180	230|236	232|240	160|178	214|216	203|203	184|198	210|210	265|265	170|170	190|196	249|249	166|168	223|241	273|279	214|222	172|172	270|270	226|244
DPRU 0247.04	Pakistan	180|180	228|236	248|248	160|160	216|220	203|203	184|207	210|210	265|265	174|174	190|196	249|249	144|144	223|225	277|277	214|222	172|172	264|264	226|242
DPRU 0247.05	Pakistan	180|190	228|236	234|240	170|178	216|216	203|203	184|184	210|210	249|265	170|170	196|196	249|263	144|144	241|243	273|277	214|214	174|174	277|277	226|242
DPRU 0250.01	Pakistan	190|192	228|230	240|240	158|160	216|216	203|205	184|196	210|210	251|251	170|172	190|196	249|263	158|158	225|231	273|277	214|220	172|172	272|272	226|242
DPRU 0250.02	Pakistan	190|190	228|230	240|240	158|160	216|216	203|205	184|196	210|210	?|?	170|172	190|196	249|263	158|158	?|?	?|?	?|?	172|172	272|272	?|?
DPRU 0250.03	Pakistan	180|180	230|236	234|248	160|160	214|220	203|205	186|198	210|210	247|265	170|170	192|202	249|263	178|178	225|241	275|275	214|220	168|172	272|272	242|244
DPRU 0250.04	Pakistan	190|190	228|230	234|240	160|162	214|216	203|205	184|184	210|214	255|263	170|176	190|196	249|249	168|170	225|237	277|279	214|222	172|174	270|270	226|242
DPRU 0250.05	Pakistan	180|184	228|230	240|248	160|178	214|220	203|205	186|207	210|210	247|265	170|170	192|196	249|249	178|180	223|225	277|277	214|222	168|172	270|270	242|244
DPRU 0250.06	Pakistan	190|190	228|230	234|240	160|162	214|216	203|205	184|184	210|214	255|263	170|176	190|196	249|249	168|170	225|237	277|279	214|222	172|174	270|270	226|242
DPRU 0251.01	Pakistan	176|190	228|228	240|248	158|160	222|226	203|205	184|192	210|214	255|263	174|174	196|202	249|249	178|180	225|225	275|275	214|214	172|172	270|270	226|244
DPRU 0251.02	Pakistan	176|190	?|?	?|?	?|?	222|226	?|?	186|192	?|?	263|271	?|?	?|?	?|?	178|180	225|241	275|275	214|214	172|172	270|270	226|242
DPRU 0251.03	Pakistan	176|190	228|238	238|248	158|160	222|226	203|205	186|192	210|214	263|271	?|?	196|202	249|249	?|?	225|241	275|275	214|214	172|172	270|270	226|242
DPRU 0255.01	Pakistan	178|190	228|230	234|250	160|160	216|218	203|205	196|207	208|214	245|267	176|176	190|192	249|249	156|158	225|237	275|277	214|214	168|168	?|?	226|244
DPRU 0255.02	Pakistan	176|180	230|230	234|240	160|178	218|218	203|205	184|184	212|214	261|265	178|178	196|198	249|249	166|166	225|249	273|273	220|222	168|172	266|266	226|226
DPRU 0255.03	Pakistan	178|180	230|230	232|240	162|178	216|218	203|205	184|186	212|214	261|265	170|172	196|198	249|251	166|168	225|225	273|273	214|222	168|172	266|268	226|226
DPRU 0256.01	Pakistan	188|188	230|230	234|234	178|178	218|220	203|203	184|192	214|216	255|255	170|170	196|196	249|263	166|166	237|237	273|273	214|222	168|168	268|277	226|244
DPRU 0257.01	Pakistan	186|188	228|230	234|248	162|178	216|218	205|205	184|207	210|212	259|261	178|178	196|196	249|249	144|144	225|237	273|275	214|222	168|172	270|270	226|244
DPRU 0257.02	Pakistan	184|184	228|228	248|248	158|178	212|216	203|205	184|207	214|214	259|261	180|180	196|196	249|249	166|168	229|243	275|277	214|222	168|172	268|270	226|244
DPRU 0257.03	Pakistan	180|188	228|238	232|240	178|178	212|220	203|203	184|192	210|214	259|261	170|178	190|196	249|263	166|168	237|237	273|273	214|222	168|174	268|270	244|244
DPRU 0258.01	Pakistan	176|180	228|238	234|234	178|178	216|218	203|203	192|192	214|216	261|265	170|178	190|192	249|249	168|168	237|241	273|275	214|214	172|174	266|270	242|244
DPRU 0258.02	Pakistan	176|188	230|238	240|248	178|178	214|218	205|210	192|194	212|212	249|267	178|178	192|192	249|249	150|164	237|243	273|277	220|220	168|172	268|268	226|244
DPRU 0258.03	Pakistan	180|180	230|238	232|248	162|162	218|218	205|205	186|194	212|214	255|261	172|178	192|192	?|?	158|160	225|237	273|277	220|222	168|172	268|268	244|244
DPRU 0259.01	Pakistan	190|192	230|238	234|248	178|178	212|216	203|205	184|192	212|214	261|261	172|178	192|198	249|249	158|168	243|247	275|277	214|220	172|172	268|270	226|244
DPRU 0259.02	Pakistan	190|190	230|230	234|258	160|164	218|220	203|203	184|192	212|214	261|261	170|176	196|200	249|249	158|160	237|237	273|275	214|214	168|172	270|270	226|244
DPRU 0259.03	Pakistan	188|190	230|230	234|244	160|178	216|220	203|205	186|192	212|214	259|261	172|178	190|196	249|249	160|168	225|243	277|277	220|222	172|172	266|272	226|244
DPRU 0259.04	Pakistan	190|192	230|238	234|248	178|178	212|216	203|205	184|192	212|214	253|261	172|178	192|198	249|249	166|166	243|247	275|277	214|220	172|172	266|266	226|244
DPRU 0260.02	Pakistan	176|188	230|230	?|?	160|178	216|218	203|203	192|192	214|214	?|?	168|168	190|190	263|263	?|?	237|237	?|?	214|214	172|172	266|266	?|?
DPRU 0260.04	Pakistan	176|180	230|236	248|248	160|160	216|216	203|205	184|184	214|214	261|265	172|172	190|196	263|263	144|158	237|239	273|277	214|222	172|172	268|268	226|226
DPRU 0260.05	Pakistan	188|190	230|230	240|248	160|178	216|216	203|203	186|192	210|214	255|263	176|176	196|196	263|263	156|156	237|239	273|277	214|222	168|172	268|268	226|244
DPRU 0261.01	Pakistan	180|180	230|238	234|240	158|164	214|220	205|205	184|192	214|214	255|259	178|182	196|202	263|263	158|158	225|245	273|277	220|220	168|168	268|268	226|226
DPRU 0262.01	Pakistan	180|180	230|236	234|234	160|160	212|212	203|203	192|192	212|214	259|267	178|178	196|196	249|249	156|156	225|237	273|275	220|222	168|172	272|272	242|244
DPRU 0262.02	Pakistan	180|180	230|230	234|234	164|164	212|220	203|203	192|192	214|216	259|261	178|178	196|202	249|249	156|156	237|237	273|277	220|220	168|174	266|270	226|244
DPRU 0262.03	Pakistan	178|190	230|230	234|248	160|178	212|216	203|203	194|205	214|216	267|267	172|178	196|202	249|249	144|168	237|237	273|277	220|222	172|172	264|270	?|?
DPRU 0263.02	Pakistan	178|178	232|238	240|240	176|176	216|216	205|205	192|192	208|214	261|265	162|172	190|198	249|263	156|156	225|225	273|273	214|214	172|172	277|277	242|242
DPRU 0263.03	Pakistan	176|190	230|232	234|240	170|178	216|222	203|205	192|207	210|214	259|261	170|176	196|196	249|263	?|?	225|225	273|273	214|224	172|172	260|260	242|242
DPRU 0263.04	Pakistan	176|176	228|232	236|240	170|176	220|222	203|205	184|205	214|214	259|267	170|174	196|198	249|249	148|148	225|229	273|273	222|228	172|174	260|277	242|242
DPRU 0263.06	Pakistan	184|190	228|232	240|240	170|170	214|222	203|205	184|184	212|214	265|267	174|176	196|198	249|249	170|172	237|245	263|273	220|224	168|172	270|285	226|242
DPRU 0264.01	Pakistan	180|182	236|238	234|240	160|160	216|216	195|205	184|192	212|212	259|259	176|176	192|198	249|249	144|144	225|231	273|273	220|220	172|172	245|245	244|244
DPRU 0264.03	Pakistan	176|188	228|238	240|240	170|170	216|216	203|205	192|192	216|217	238|269	170|174	196|196	249|249	162|162	225|225	273|273	220|220	172|172	279|279	226|244
DPRU 0264.05	Pakistan	176|184	230|238	240|248	170|170	216|216	203|208	196|202	210|219	238|259	172|172	196|196	263|263	144|150	225|237	273|273	214|214	168|172	264|264	226|242
DPRU 0265.01	Pakistan	178|184	228|230	248|248	160|160	216|216	203|203	184|184	214|214	249|261	176|176	190|190	251|251	?|?	225|245	277|277	214|214	174|174	266|266	226|244
DPRU 0265.02	Pakistan	184|184	230|230	234|248	160|160	216|216	203|203	184|186	210|214	247|247	176|176	190|192	249|249	?|?	229|245	273|277	214|214	168|174	266|270	226|226
DPRU 0265.03	Pakistan	178|178	228|230	240|248	160|160	216|216	203|205	192|196	214|216	247|261	172|172	190|192	249|249	160|160	225|245	273|277	214|220	168|174	268|268	242|244
DPRU 0266.01	Pakistan	188|192	228|236	240|240	178|180	216|216	203|205	192|207	208|210	236|271	176|176	196|196	271|271	144|144	237|243	273|275	220|222	168|172	270|281	226|244
DPRU 0266.02	Pakistan	176|178	230|238	240|248	180|180	216|220	205|205	186|207	208|210	236|271	164|178	196|196	249|271	144|150	225|243	273|275	214|214	172|172	264|266	226|244
DPRU 0266.03	Pakistan	176|194	230|238	234|240	178|180	216|216	205|205	184|209	210|214	236|251	170|176	196|196	263|263	156|156	225|241	275|275	220|220	172|172	264|266	226|226
DPRU 0266.04	Pakistan	178|178	236|238	240|244	160|160	216|220	203|205	192|209	210|221	257|271	174|176	190|196	249|263	150|156	225|243	275|277	214|220	168|172	266|266	226|244
DPRU 0266.05	Pakistan	176|178	230|238	240|248	180|180	216|220	205|205	186|207	208|210	236|271	164|176	196|196	249|271	144|150	225|243	273|275	214|214	172|172	264|266	226|244
DPRU 0267.01	Pakistan	180|186	228|238	240|240	170|176	216|216	203|205	184|198	214|216	257|259	160|174	196|198	249|249	150|150	225|225	273|273	214|214	168|168	285|285	226|244
DPRU 0267.02	Pakistan	180|192	228|228	240|244	176|178	216|218	203|205	184|184	214|216	249|249	160|160	198|202	249|263	?|?	225|245	273|273	214|220	168|168	266|266	242|244
DPRU 0267.03	Pakistan	186|190	228|238	240|240	170|178	216|216	203|205	184|192	216|216	249|257	170|174	192|198	249|249	144|158	225|237	273|273	214|222	168|172	270|270	244|244
DPRU 0267.04	Pakistan	180|198	228|236	240|240	176|176	216|216	203|203	184|198	212|214	245|245	158|160	192|196	249|249	144|150	225|237	273|273	214|214	168|168	264|264	226|244
DPRU 0267.05	Pakistan	180|180	228|236	234|240	178|178	212|220	203|205	184|184	212|214	?|?	160|174	190|192	249|249	144|144	?|?	?|?	?|?	168|168	?|?	?|?
DPRU 0267.06	Pakistan	176|190	228|238	234|240	170|176	220|220	203|205	184|192	210|216	259|259	160|170	198|198	263|263	150|150	229|237	273|275	214|220	168|172	272|272	?|?
DPRU 0267.07	Pakistan	180|190	236|238	240|240	170|176	216|220	205|205	184|192	216|216	259|263	174|174	196|198	263|263	148|158	225|225	273|273	214|220	168|168	272|272	244|244
DPRU 0267.08	Pakistan	180|180	228|236	234|240	178|178	212|220	203|205	184|184	212|214	?|?	160|174	190|192	249|263	144|144	225|243	273|273	?|?	168|168	272|272	244|244
DPRU 0268.01	Pakistan	184|190	228|238	244|248	160|178	216|216	203|205	184|192	210|212	247|263	172|174	196|196	249|249	144|144	225|231	273|273	214|220	168|172	264|264	242|244
DPRU 0268.02	Pakistan	186|190	228|236	240|248	170|170	216|216	203|203	184|192	210|216	247|259	158|170	196|196	249|249	168|168	231|245	275|277	214|220	172|174	270|270	242|244
DPRU 0268.03	Pakistan	190|190	228|236	240|240	160|178	216|216	203|203	184|184	210|214	259|259	158|170	196|196	249|249	144|168	231|241	273|273	214|214	172|174	270|270	240|242
DPRU 0269.01	Pakistan	176|180	228|228	234|240	170|178	216|220	205|205	202|212	210|216	259|269	170|172	202|202	249|249	160|168	225|225	273|273	214|222	172|172	264|277	242|244
DPRU 0269.02	Pakistan	180|188	230|240	240|240	170|178	220|220	203|205	192|212	212|214	249|271	170|174	190|198	249|249	144|158	225|225	273|273	?|?	168|172	264|268	226|244
DPRU 0269.03	Pakistan	176|190	228|238	240|240	160|160	216|216	203|205	184|186	194|212	249|267	170|174	190|190	249|249	168|168	225|241	273|275	220|222	172|172	264|264	226|226
DPRU 0269.04	Pakistan	180|184	228|230	?|?	160|170	216|216	205|205	184|198	210|212	253|267	172|174	?|?	249|249	158|158	225|241	273|275	220|222	168|172	268|268	242|242
DPRU 0269.05	Pakistan	176|180	?|?	234|240	?|?	216|220	205|205	202|212	210|216	267|269	170|172	202|202	249|249	160|168	225|225	273|273	214|222	172|172	264|277	242|244
DPRU 0269.06	Pakistan	176|190	228|238	240|240	160|160	216|216	203|205	184|186	212|212	249|267	170|174	190|190	249|249	168|168	225|241	273|275	220|222	172|172	264|264	226|226
DPRU 0269.07	Pakistan	180|182	228|238	240|248	160|170	216|220	203|205	184|200	214|216	263|267	170|170	190|192	249|249	168|168	225|225	273|273	220|222	172|174	268|268	242|242
DPRU 0269.08	Pakistan	176|190	228|230	234|240	160|178	216|220	203|205	184|184	210|212	257|267	170|174	190|196	263|263	144|144	225|229	273|277	220|222	168|172	264|264	?|?
DPRU 0274.01	Pakistan	176|180	230|240	240|248	162|170	218|220	203|210	184|196	210|216	247|247	170|170	192|196	249|249	144|168	225|225	273|275	214|220	168|182	268|272	244|244
DPRU 0274.02	Pakistan	180|192	232|240	232|240	160|160	214|216	203|205	184|186	210|210	247|263	172|176	196|196	249|249	166|166	225|225	273|273	214|220	166|172	270|270	242|244
DPRU 0274.03	Pakistan	176|184	230|230	240|240	170|178	214|216	203|205	196|196	210|216	249|267	172|172	192|198	249|249	146|168	223|225	273|275	214|220	172|172	266|277	226|244
DPRU 0274.04	Pakistan	180|192	230|232	240|240	178|178	220|220	203|205	184|196	210|214	257|265	?|?	196|198	249|249	144|144	225|237	273|273	214|220	166|172	276|276	242|242
DPRU 0274.05	Pakistan	176|184	230|230	240|240	170|178	214|216	203|205	196|196	210|216	249|267	172|172	192|198	249|249	146|168	223|225	273|275	214|220	172|172	266|277	226|244
DPRU 0272.01	Pakistan	180|190	228|230	232|244	160|162	216|216	203|205	186|198	212|214	?|?	176|176	196|196	249|249	144|144	225|225	273|273	?|?	168|172	266|266	?|?
DPRU 0272.02	Pakistan	?|?	230|230	240|240	158|160	216|220	203|203	184|192	210|210	?|?	170|176	190|204	249|263	?|?	?|?	?|?	?|?	174|186	264|266	?|?
DPRU 0272.03	Pakistan	178|180	228|230	232|248	160|178	216|226	203|203	184|196	210|212	251|259	174|176	196|196	249|249	?|?	225|245	275|275	220|222	168|186	268|268	?|?
DPRU 0272.04	Pakistan	180|190	230|238	234|240	160|162	216|220	205|205	186|198	212|214	?|?	174|174	196|196	249|249	144|144	225|225	273|273	?|?	168|168	266|266	?|?
DPRU 0272.05	Pakistan	180|192	230|236	234|248	158|160	220|220	203|203	184|192	210|216	253|267	158|170	190|204	249|249	144|144	223|225	273|273	220|222	168|174	264|264	242|244
DPRU 0272.06	Pakistan	176|180	230|236	232|248	160|160	216|220	203|205	184|198	210|212	259|267	170|178	190|190	249|249	?|?	225|225	273|275	222|222	168|172	266|266	242|244
DPRU 0272.07	Pakistan	180|192	230|236	234|248	158|160	220|220	203|203	184|192	210|216	267|267	158|170	190|190	249|249	144|144	223|225	273|273	220|222	168|174	264|264	242|244
DPRU 0272.08	Pakistan	180|192	234|238	234|240	160|162	216|220	203|205	192|194	210|216	259|259	170|174	196|196	249|249	160|160	225|237	273|273	220|222	172|174	266|266	226|242
DPRU 0272.09	Pakistan	178|180	228|230	232|248	160|178	216|226	203|203	184|196	210|212	251|259	174|176	196|196	249|249	?|?	225|245	275|275	220|222	168|186	268|268	242|242
DPRU 0272.10	Pakistan	180|190	230|238	?|?	160|162	216|220	205|205	186|198	212|214	259|259	174|174	?|?	249|249	144|144	225|225	273|275	222|225	168|168	266|266	226|242
DPRU 0272.11	Pakistan	180|190	228|230	232|244	160|162	216|216	203|205	186|198	212|214	259|259	?|?	196|196	249|249	144|144	225|225	273|273	222|222	168|172	266|266	226|226
DPRU 471	Pakistan	190|190	228|228	?|?	160|160	220|220	203|203	184|184	214|216	?|?	170|170	?|?	263|263	168|168	237|243	275|277	220|220	168|174	272|272	244|244
DPRU 472	Pakistan	190|190	228|230	244|248	178|178	220|220	203|203	184|196	212|214	265|265	174|178	?|?	263|263	144|168	225|225	277|277	220|220	172|174	276|276	226|244
DPRU 474	Pakistan	180|180	228|230	?|?	160|178	212|216	203|205	184|196	210|214	?|?	?|?	?|?	249|263	142|168	223|225	273|277	214|220	168|172	264|272	?|?
DPRU 475	Pakistan	180|190	230|230	238|244	160|162	214|216	205|205	184|186	214|214	265|265	?|?	?|?	251|251	144|144	225|241	273|275	220|220	168|172	264|272	?|?
DPRU 0086.01	Tajikistan	180|180	230|236	234|248	170|170	222|222	203|203	184|196	214|216	265|265	170|170	190|190	249|249	158|158	237|243	273|275	214|220	168|172	?|?	242|242
DPRU 0086.02	Tajikistan	178|180	230|230	234|248	170|170	216|222	203|203	184|196	214|214	265|265	170|170	190|196	249|249	158|158	237|243	273|275	214|220	172|172	?|?	226|226
DPRU 0088.01	Tajikistan	188|190	230|230	234|234	160|170	218|222	203|205	184|192	210|214	259|259	168|168	196|196	253|263	170|170	225|225	273|277	214|214	172|174	?|?	?|?
DPRU 0315.01	Tajikistan	180|180	230|236	234|248	160|176	218|220	203|203	186|192	214|216	247|247	170|170	196|196	249|249	158|158	225|239	273|273	222|222	168|168	266|266	226|244
DPRU 0315.02	Tajikistan	180|186	228|228	240|244	160|162	216|220	205|205	186|196	210|212	265|271	174|176	192|196	249|263	?|?	237|243	273|273	214|220	168|168	?|?	244|244
DPRU 0315.03	Tajikistan	178|180	230|238	234|234	162|162	220|220	203|205	184|186	216|216	247|247	178|178	196|196	249|253	158|160	223|225	273|273	214|220	168|172	266|266	226|242
DPRU 0315.04	Tajikistan	180|180	230|230	232|234	162|162	220|220	203|203	184|192	212|216	261|261	174|178	196|196	253|253	158|168	223|225	273|275	214|222	168|168	266|272	226|242
DPRU 0316.01	Tajikistan	190|190	228|230	232|240	160|160	216|216	203|203	184|192	210|210	249|265	176|176	196|196	263|263	?|?	225|241	273|275	220|222	168|172	276|276	242|244
DPRU 0316.02	Tajikistan	180|190	228|230	240|248	180|180	220|220	203|205	184|196	212|214	265|265	172|172	196|196	249|263	?|?	237|241	273|275	214|214	172|182	?|?	244|244
DPRU R99	Afghanistan	180|182	238|238	234|240	158|178	218|220	203|203	184|186	210|214	245|259	178|178	196|202	249|251	166|166	223|237	273|275	214|214	168|168	268|268	226|226
O-20-1072	Afghanistan	190|192	230|230	234|240	160|160	212|220	203|205	196|196	214|216	263|271	170|170	196|202	249|263	156|168	237|241	275|275	220|220	172|172	271|271	226|242
DPRU 99	Afghanistan	180|182	238|238	234|240	158|178	218|220	203|203	184|186	210|214	245|259	176|178	196|202	249|251	?|?	223|237	273|275	214|214	168|168	?|?	226|226
DPRU 165	Afghanistan	188|192	230|230	232|240	160|160	220|220	203|205	192|196	208|214	263|265	170|174	190|202	263|263	158|166	223|241	273|275	220|220	168|172	272|272	226|242
DPRU 224	Afghanistan	188|190	228|230	240|240	160|160	216|220	203|203	192|192	212|212	259|265	174|176	196|196	249|249	158|158	237|243	275|275	220|220	168|172	276|276	242|244
DPRU 226	Afghanistan	180|190	228|230	234|248	160|160	212|220	205|205	184|192	214|214	255|255	170|170	196|196	249|249	168|168	225|241	275|275	220|220	172|172	272|272	242|244
DPRU 0270.01	Pakistan	176|178	228|230	234|240	170|178	216|220	203|205	184|192	210|214	247|271	170|172	192|198	249|249	160|166	235|237	273|275	214|220	168|172	270|281	226|244
DPRU 0270.02	Pakistan	176|176	230|230	240|248	170|170	220|222	203|203	184|186	210|212	?|?	158|170	190|202	249|249	168|170	235|243	273|273	214|222	168|168	270|270	?|?
DPRU 0270.03	Pakistan	176|176	?|?	240|248	170|170	220|222	203|203	184|186	210|212	253|259	158|170	190|202	249|249	168|170	235|243	273|273	214|222	168|168	270|270	226|244
DPRU 0270.04	Pakistan	176|184	238|242	234|240	178|178	216|226	203|205	184|200	210|212	?|?	158|158	196|196	263|263	162|166	223|245	275|277	214|220	168|172	264|264	?|?
DPRU 0270.05	Pakistan	176|190	228|230	234|240	170|170	214|216	201|205	184|186	212|214	259|263	170|170	192|198	249|249	160|166	225|237	273|275	220|220	168|172	270|270	226|244
DPRU 0270.06	Pakistan	176|184	230|238	234|248	176|176	222|222	205|205	186|188	210|216	263|263	?|?	190|208	249|249	?|?	225|241	273|277	214|222	168|172	270|270	242|244
DPRU 0252.01	Pakistan	182|190	230|232	240|244	160|170	216|226	203|203	184|194	210|210	253|271	176|176	196|196	249|253	144|160	245|245	273|277	220|220	172|174	266|266	242|244
DPRU 0253.01	Pakistan	176|176	230|230	234|244	178|178	214|216	203|203	207|207	214|221	247|255	170|178	196|198	249|249	160|160	225|245	273|275	220|222	172|172	266|268	226|242
DPRU 0253.02	Pakistan	176|176	230|230	234|244	178|178	214|216	203|203	207|207	214|221	247|255	170|178	196|198	249|249	160|160	225|245	273|275	220|222	172|172	266|268	226|242
DPRU 0253.04	Pakistan	176|190	228|236	234|244	162|178	218|220	203|203	194|207	210|216	247|267	160|160	192|196	263|267	160|160	225|225	273|275	220|220	172|172	270|270	226|244
DPRU 0254.02	Pakistan	188|192	228|236	234|238	160|170	216|220	203|203	184|198	212|221	259|261	170|174	196|196	249|263	144|166	225|237	273|277	220|222	168|172	268|268	226|244
DPRU 0254.03	Pakistan	182|192	228|230	234|234	160|170	220|220	205|205	184|198	216|221	247|267	170|172	196|196	249|249	158|158	237|241	267|275	214|222	168|172	270|270	226|244
DPRU 0273.01	Pakistan	180|190	228|228	244|244	178|178	222|222	203|203	184|184	214|214	259|259	170|176	196|200	251|251	158|158	225|225	277|277	218|222	174|182	?|?	226|226
DPRU 0273.03	Pakistan	180|192	228|228	244|244	178|178	220|220	203|203	184|184	214|216	265|265	170|170	196|200	263|263	166|166	225|225	277|277	218|220	174|174	268|268	226|244
DPRU 0275.01	Pakistan	184|190	238|238	234|240	160|182	214|220	205|205	186|196	214|223	263|263	170|178	196|198	249|249	176|176	225|237	273|273	220|220	172|172	272|272	226|244
DPRU 0275.02	Pakistan	184|190	238|238	234|240	160|182	214|220	205|205	186|196	214|223	251|263	170|178	196|198	249|249	144|174	225|237	273|273	220|220	172|172	272|272	226|244
DPRU 0275.03	Pakistan	188|190	238|238	234|240	160|174	214|220	205|205	186|186	214|214	257|263	170|178	196|198	249|249	144|144	225|225	273|273	222|222	172|172	272|272	226|226
DPRU 0275.04	Pakistan	188|190	228|238	240|244	160|174	214|216	205|205	186|186	214|214	251|251	176|178	196|196	249|249	174|174	225|225	273|275	220|222	172|174	266|266	226|242
DPRU 0275.05	Pakistan	184|190	238|238	234|240	160|182	214|220	205|205	186|196	214|223	263|263	170|178	196|198	249|249	174|174	225|237	273|273	220|220	172|172	?|?	226|244
DPRU 0275.06	Pakistan	184|190	238|238	234|240	160|182	214|216	205|205	186|196	214|214	251|263	170|170	198|198	249|249	174|176	225|237	273|273	224|224	172|174	266|266	226|226
DPRU 0313.01	Kazakhstan	176|180	230|238	234|248	178|178	220|220	203|203	184|186	212|216	247|261	170|178	196|196	253|251	156|168	223|225	275|275	220|220	168|172	?|?	226|244
DPRU 0314.02	Kazakhstan	184|184	236|238	240|240	158|162	220|220	203|205	184|184	210|212	259|263	168|174	196|196	253|263	160|160	225|225	273|273	214|214	172|172	268|268	226|226
DPRU 123	Kazakhstan	184|188	230|238	248|248	162|176	220|220	205|205	184|192	214|214	263|263	168|174	190|196	249|263	160|168	225|237	273|273	214|222	172|172	?|?	244|244
DPRU 148	Kazakhstan	188|190	230|238	234|250	178|180	212|220	203|205	184|192	214|216	275|275	168|174	196|196	253|263	164|168	225|225	275|277	220|222	168|172	272|272	226|226
DPRU 152	Kazakhstan	192|192	228|228	230|244	180|180	212|216	203|203	198|198	214|216	265|265	176|176	196|202	249|249	166|166	225|245	275|277	214|220	168|168	260|276	244|244
DPRU 846.01	Kyrgyzstan	184|190	230|236	234|240	162|178	216|216	203|203	184|184	212|214	255|263	?|?	196|196	249|263	160|174	225|237	273|275	214|214	172|172	268|268	228|228
DPRU 846.02	Kyrgyzstan	184|190	230|230	234|240	162|?	218|220	203|205	184|184	?|?	255|263	170|170	196|196	249|263	170|174	225|225	273|275	214|214	172|172	268|268	228|228
DPRU 846.04	Kyrgyzstan	190|190	230|230	240|240	162|180	220|220	203|205	184|184	?|?	263|263	170|174	196|196	249|263	160|168	225|225	273|275	214|214	172|172	268|268	228|228
DPRU 846.05	Kyrgyzstan	184|188	230|230	240|240	162|170	220|220	203|203	184|192	212|216	259|263	170|174	196|196	249|249	160|168	225|225	273|275	214|220	168|172	268|279	228|244
DPRU 846.06	Kyrgyzstan	180|190	230|230	240|240	162|170	220|220	203|205	184|192	212|216	263|263	?|?	196|196	249|249	158|160	225|225	273|273	214|214	168|172	268|279	244|244
DPRU 846.07	Kyrgyzstan	188|188	?|?	234|240	162|170	216|220	203|203	184|192	212|212	259|263	170|178	196|196	249|249	158|168	225|243	273|275	214|220	168|172	?|?	228|228
DPRU 846.08	Kyrgyzstan	184|188	230|230	240|248	162|180	218|220	203|203	184|192	210|212	259|263	170|174	196|196	249|263	168|168	223|225	273|273	220|220	172|172	268|268	228|228
DPRU 846.09	Kyrgyzstan	188|188	230|230	240|240	162|170	216|220	203|205	184|192	212|212	263|263	170|178	196|196	249|263	160|168	225|243	273|273	214|220	168|172	268|268	228|244
DPRU 846.10	Kyrgyzstan	188|188	?|?	240|240	162|170	218|220	203|205	184|192	212|212	263|263	170|178	196|196	249|263	158|158	225|243	273|273	214|220	168|172	268|268	228|244
DPRU 846.11	Kyrgyzstan	180|190	?|?	234|240	162|170	218|220	203|203	184|192	212|212	263|263	170|174	196|196	249|263	158|160	225|225	273|275	214|220	168|172	268|268	244|244
DPRU 846.13	Kyrgyzstan	184|188	230|230	234|240	?|?	220|220	205|205	184|184	210|212	255|263	170|178	196|196	249|249	158|174	225|235	273|275	214|224	172|172	268|279	228|228
DPRU 846.14	Kyrgyzstan	184|188	230|230	240|240	162|170	220|220	203|203	184|192	212|212	263|263	170|174	196|196	249|249	158|168	225|225	273|273	214|220	168|172	268|279	228|244
DPRU 846.15	Kyrgyzstan	180|184	230|230	232|240	162|180	220|220	203|203	184|192	212|214	263|263	170|174	196|196	249|263	168|174	225|225	273|273	220|224	172|172	268|268	244|244
DPRU 847.01	Kyrgyzstan	190|192	228|238	240|248	176|180	220|220	205|205	192|192	214|214	259|259	174|174	196|196	249|263	168|168	225|241	273|273	214|220	172|172	268|272	244|244
DPRU 848.01	Kyrgyzstan	184|190	230|236	248|248	162|180	218|220	203|205	184|192	?|?	259|259	170|174	196|196	249|253	172|172	225|225	273|273	214|214	168|172	268|268	228|244
DPRU 848.03	Kyrgyzstan	180|180	230|238	232|248	162|180	218|218	203|205	184|192	214|216	259|263	170|174	196|196	263|263	?|?	225|237	273|273	214|214	172|172	268|268	244|244
DPRU 848.04	Kyrgyzstan	184|188	230|238	232|248	180|180	218|220	203|203	184|184	210|212	259|259	?|?	196|196	263|263	168|168	223|225	273|273	214|214	172|172	268|279	228|244
DPRU 849.01	Kyrgyzstan	188|188	230|236	240|248	180|180	218|218	203|203	184|184	212|212	259|265	170|174	196|196	253|263	158|158	235|237	273|273	220|224	168|172	270|270	244|244
DPRU 850.01	Kyrgyzstan	184|184	238|238	248|248	162|162	218|220	203|203	184|184	214|216	255|259	174|174	196|196	263|263	160|160	225|225	273|273	214|214	172|172	268|268	228|228
DPRU 850.03	Kyrgyzstan	188|188	?|?	248|248	?|?	218|218	203|205	184|192	?|?	255|259	174|178	196|196	263|263	158|160	225|237	273|273	214|214	172|172	268|268	228|244
DPRU 850.04	Kyrgyzstan	188|188	238|238	248|248	162|178	218|220	203|203	184|192	?|?	259|259	174|174	196|196	263|263	160|160	225|237	273|273	214|214	172|172	268|268	228|244
DPRU 850.05	Kyrgyzstan	188|188	238|238	248|248	162|178	218|220	203|205	184|192	214|216	259|259	?|?	192|196	263|263	158|158	225|237	273|273	214|214	172|172	?|?	228|228
DPRU 850.08	Kyrgyzstan	180|184	230|238	240|248	158|162	218|222	203|205	184|196	214|214	259|263	170|174	196|196	249|263	158|158	225|225	273|273	220|220	172|172	270|270	228|228
DPRU 851.01	Kyrgyzstan	180|190	230|236	248|248	178|180	218|220	203|205	184|184	216|216	?|?	170|174	196|196	249|263	168|168	225|237	273|273	214|214	172|172	268|268	244|244
DPRU 851.03	Kyrgyzstan	180|180	230|236	248|248	162|180	218|218	203|203	184|192	216|216	259|259	174|174	196|196	253|263	168|168	225|225	273|273	214|214	172|172	268|268	228|228
DPRU 851.04	Kyrgyzstan	180|184	?|?	234|248	162|180	218|218	203|203	184|192	216|216	259|265	174|174	196|196	253|263	160|168	225|237	273|273	214|214	172|172	268|268	228|244
DPRU 851.05	Kyrgyzstan	180|188	?|?	234|234	162|180	220|220	203|205	192|192	216|216	259|259	174|174	196|196	263|263	158|168	225|237	273|273	214|220	168|172	268|268	228|244
DPRU 851.06	Kyrgyzstan	180|184	?|?	234|248	162|162	218|218	203|203	184|184	214|216	259|265	174|174	196|196	263|263	168|168	225|225	273|273	214|214	172|172	268|268	228|228
DPRU 851.07	Kyrgyzstan	180|180	?|?	234|240	162|180	218|222	203|203	184|184	216|216	259|265	174|174	196|196	253|263	158|160	225|237	273|273	214|214	172|172	268|268	244|244
DPRU 851.08	Kyrgyzstan	180|180	236|236	240|248	162|180	218|222	203|203	192|192	214|216	259|265	174|174	196|196	263|263	158|160	225|225	273|273	214|214	172|172	268|268	244|244
DPRU 851.09	Kyrgyzstan	180|188	236|236	234|248	158|162	218|220	203|203	184|192	216|216	259|265	170|174	196|196	263|263	156|158	237|237	273|275	214|220	168|172	268|268	244|244
DPRU 851.11	Kyrgyzstan	180|188	236|?	234|248	162|170	218|222	203|203	184|184	212|216	259|265	170|170	196|196	253|263	160|160	?|?	?|?	?|?	168|172	268|268	228|244
DPRU 851.13	Kyrgyzstan	180|188	228|236	234|234	176|180	218|220	203|203	192|192	212|216	265|265	170|170	196|196	263|263	168|168	225|237	273|275	214|220	172|172	268|268	228|228
DPRU 851.14	Kyrgyzstan	180|184	236|236	234|248	162|180	218|218	203|203	184|184	214|216	265|265	174|174	196|196	263|263	160|174	225|225	273|273	214|214	172|172	268|268	228|244
DPRU 851.15	Kyrgyzstan	180|190	?|?	234|240	180|180	218|220	203|205	184|192	?|?	259|259	174|174	196|196	263|263	168|168	225|237	273|273	214|214	172|172	270|270	228|244
DPRU 852.03	Kyrgyzstan	180|184	230|230	240|248	170|180	218|220	203|203	184|186	212|214	259|263	170|174	196|196	247|263	160|160	225|237	273|275	214|220	168|172	279|279	228|244
DPRU 852.04	Kyrgyzstan	180|188	230|238	234|248	170|176	218|218	203|203	184|184	214|216	263|263	170|170	190|196	263|263	158|158	223|225	275|275	214|214	172|172	270|283	228|228
DPRU 852.05	Kyrgyzstan	184|188	230|230	232|248	162|180	218|220	203|205	184|184	212|212	255|263	170|174	196|196	253|263	158|168	225|225	273|275	214|220	172|172	268|283	228|244
DPRU 852.06	Kyrgyzstan	188|188	230|230	248|248	162|180	218|220	203|205	184|192	212|216	259|259	174|174	196|196	263|263	160|160	225|237	273|275	214|224	168|172	279|279	228|228
DPRU 852.09	Kyrgyzstan	180|188	?|?	232|248	?|?	220|?	203|203	184|184	?|?	259|259	?|?	?|?	263|263	160|160	223|225	273|275	214|224	?|?	?|?	228|244
DPRU 852.10	Kyrgyzstan	188|188	230|236	248|248	162|162	218|?	203|203	184|184	?|?	261|261	174|174	198|198	253|263	158|158	223|225	273|273	214|220	168|172	279|279	228|244
DPRU 852.11	Kyrgyzstan	180|180	?|?	234|248	?|?	218|220	203|205	184|184	?|?	247|263	174|174	?|?	263|263	160|160	225|225	273|273	214|214	172|172	?|?	228|244
DPRU 852.12	Kyrgyzstan	180|188	230|230	232|232	162|180	218|220	203|205	184|192	212|214	263|263	170|174	196|196	263|263	158|158	225|237	273|275	214|214	168|172	279|279	228|244
DPRU 853.02	Kyrgyzstan	184|188	?|?	232|232	176|178	218|220	203|203	184|?	?|?	259|269	170|174	196|196	249|263	158|158	225|237	273|275	214|224	172|172	279|279	228|244
DPRU 853.05	Kyrgyzstan	180|188	230|238	232|240	170|170	216|216	203|203	184|192	212|212	269|269	170|170	196|196	249|263	158|174	235|235	275|275	214|220	172|172	279|279	244|244
DPRU 853.09	Kyrgyzstan	184|188	230|238	234|248	176|180	218|218	203|203	184|184	212|212	263|269	170|174	190|198	249|253	158|160	225|237	275|275	220|224	172|172	268|279	228|228
DPRU 853.11	Kyrgyzstan	188|188	?|?	?|?	?|?	218|218	205|205	184|192	?|?	?|?	?|?	?|?	249|263	158|158	237|237	273|273	220|224	?|?	?|?	228|244
DPRU 854.01	Kyrgyzstan	180|184	?|?	248|248	?|?	218|220	203|205	184|184	?|?	255|259	?|?	?|?	263|263	160|168	225|237	273|273	214|214	?|?	?|?	228|228
DPRU 854.02	Kyrgyzstan	180|184	?|?	248|248	178|178	218|218	203|205	184|192	?|?	255|259	174|174	196|196	263|263	160|160	225|237	273|273	214|214	172|172	268|268	228|228
DPRU 855.02	Kyrgyzstan	180|188	?|?	240|240	170|180	216|216	203|205	184|192	214|214	259|265	174|174	196|196	253|263	168|168	225|225	275|275	224|224	172|172	276|276	228|244
DPRU 855.04	Kyrgyzstan	180|188	230|230	234|240	158|160	220|220	205|205	192|192	216|216	259|265	174|174	196|196	253|263	174|174	225|225	273|273	214|224	172|172	268|281	228|228
DPRU 856.01	Kyrgyzstan	180|190	?|?	?|?	162|180	218|220	203|205	184|184	212|214	259|259	174|178	196|196	249|263	160|168	225|237	273|273	224|224	?|?	268|268	228|244
DPRU 856.02	Kyrgyzstan	180|188	?|?	240|248	162|178	220|220	205|205	184|184	214|214	259|263	174|174	196|196	249|263	174|174	225|225	273|273	214|224	172|172	268|268	244|244
DPRU 856.03	Kyrgyzstan	180|188	230|236	248|248	162|178	218|220	203|205	184|192	212|212	259|259	178|178	196|196	249|263	160|174	225|237	273|273	214|224	172|172	268|268	244|244
DPRU 856.04	Kyrgyzstan	188|188	230|236	240|248	162|162	220|220	203|203	184|184	212|212	259|259	178|178	196|196	249|249	160|168	225|225	273|273	214|224	172|172	268|268	244|244
DPRU 856.05	Kyrgyzstan	188|188	230|236	240|248	?|?	218|220	203|205	184|184	214|214	259|259	174|178	?|?	263|263	160|168	225|225	273|273	214|224	172|172	?|?	244|244
DPRU 856.06	Kyrgyzstan	188|188	?|?	240|248	?|?	220|220	205|205	184|184	?|?	259|259	174|174	196|196	263|263	168|174	225|225	273|273	214|214	172|172	268|268	244|244
DPRU 856.07	Kyrgyzstan	180|184	?|?	240|248	178|180	218|218	203|205	184|192	214|214	259|259	150|161	196|196	249|263	168|174	225|237	273|273	224|224	172|172	268|268	244|244
DPRU 857.01	Kyrgyzstan	184|188	228|236	?|?	170|180	216|220	205|205	184|192	210|212	259|265	174|174	196|196	249|263	160|168	225|237	273|273	214|214	?|?	268|268	244|244
DPRU 857.02	Kyrgyzstan	184|188	?|?	234|240	162|170	216|220	203|205	184|192	214|216	255|259	170|170	196|196	249|253	168|174	225|237	273|275	220|220	172|172	270|270	244|244
DPRU 857.03	Kyrgyzstan	188|188	230|230	234|248	158|178	220|220	203|203	192|192	214|216	255|263	170|170	196|196	249|263	160|168	225|237	273|275	214|224	172|172	268|268	228|228
DPRU 857.05	Kyrgyzstan	184|188	?|?	234|240	170|176	216|220	205|205	184|192	212|214	255|255	174|178	196|196	253|263	160|168	225|237	273|273	220|224	172|172	268|268	228|244
DPRU 857.06	Kyrgyzstan	188|190	230|230	234|248	170|180	216|220	203|203	192|192	214|216	255|259	174|174	196|196	249|263	158|158	225|237	273|273	220|220	172|172	268|268	244|244
DPRU 857.07	Kyrgyzstan	184|188	230|230	240|248	170|180	216|216	205|205	184|192	212|216	263|263	168|174	196|196	249|249	158|168	225|237	273|275	214|220	172|172	268|270	244|244
DPRU 857.08.1	Kyrgyzstan	184|188	230|236	234|248	?|?	216|220	203|205	184|192	212|216	255|259	?|?	?|?	263|263	158|160	225|237	275|275	214|220	172|172	?|?	228|228
DPRU 857.08.2	Kyrgyzstan	184|188	230|230	248|248	170|180	218|220	203|203	184|184	212|214	259|259	168|170	196|196	263|263	158|158	225|225	273|275	214|224	168|172	?|?	228|228
DPRU 857.09	Kyrgyzstan	188|188	230|230	?|?	158|180	220|220	203|205	184|192	?|?	255|259	174|174	196|196	249|263	160|174	225|237	275|275	214|214	?|?	268|268	228|228
DPRU 857.10	Kyrgyzstan	188|188	230|238	240|248	158|180	220|220	203|205	184|192	212|216	259|265	174|174	190|196	249|263	168|168	225|237	273|275	214|220	172|172	268|268	228|244
DPRU 857.11	Kyrgyzstan	184|188	228|238	234|248	170|180	216|220	205|205	184|192	212|216	255|259	174|174	196|196	249|249	168|168	225|237	273|273	214|220	172|172	268|268	244|244
DPRU 857.17	Kyrgyzstan	188|188	228|238	240|240	170|180	218|220	203|205	184|192	212|216	255|263	174|174	196|196	253|263	168|168	225|237	273|275	214|224	?|?	266|266	228|244
DPRU 857.18	Kyrgyzstan	184|188	228|228	234|240	158|180	216|220	203|205	192|192	216|216	255|265	168|168	196|196	263|263	158|168	225|237	275|275	214|220	172|172	268|268	228|244
DPRU 857.19	Kyrgyzstan	184|184	230|238	240|248	180|180	218|220	203|205	184|184	214|216	247|259	174|178	196|196	263|263	158|160	225|237	273|275	214|214	?|?	268|279	228|244
DPRU 857.20	Kyrgyzstan	184|188	230|238	234|248	158|162	218|220	203|203	184|192	216|216	255|255	174|174	196|196	249|263	158|168	225|235	273|273	214|224	172|172	279|279	228|228
DPRU 857.22	Kyrgyzstan	184|188	?|?	234|240	170|180	218|220	203|205	186|192	214|216	255|259	174|174	196|196	249|263	158|158	225|225	?|?	214|214	168|172	268|268	228|244
DPRU 858.01	Kyrgyzstan	188|188	230|230	?|?	160|176	218|222	203|203	184|192	210|210	259|269	174|178	190|198	249|263	?|?	237|237	273|275	214|214	?|?	268|274	244|244
DPRU 858.02	Kyrgyzstan	190|190	230|230	234|248	176|180	218|222	203|205	184|184	210|210	259|269	168|174	190|196	253|253	168|174	225|237	275|275	220|220	168|168	274|279	228|244
DPRU 858.03	Kyrgyzstan	188|188	230|236	234|248	158|162	220|220	203|203	184|184	210|212	259|269	168|178	190|198	249|263	158|174	225|237	275|275	214|220	168|172	268|274	228|244
DPRU 858.05	Kyrgyzstan	184|188	230|230	234|240	158|180	220|220	203|205	184|184	210|214	259|269	170|174	190|196	249|263	158|170	237|237	275|275	214|220	168|172	268|274	228|244
DPRU 858.06	Kyrgyzstan	188|188	230|230	232|240	176|180	218|220	205|205	184|184	212|216	247|247	168|174	190|196	249|263	168|168	237|237	275|275	220|224	168|168	268|276	228|242
DPRU 858.07	Kyrgyzstan	188|188	230|230	234|248	158|?	220|220	205|205	184|186	210|210	263|269	170|178	190|196	263|?	158|160	223|237	275|275	214|220	168|168	274|274	228|242
DPRU 859.01	Kyrgyzstan	188|188	?|?	232|240	162|180	218|220	205|205	186|192	210|212	259|259	168|174	196|196	253|263	158|168	225|237	273|273	214|214	168|172	?|?	228|244
DPRU 860.01	Kyrgyzstan	180|190	230|236	232|240	170|180	218|220	203|205	184|184	216|216	259|263	168|174	196|196	263|263	168|174	237|237	275|275	214|214	168|172	?|?	228|244
DPRU 860.03	Kyrgyzstan	180|188	230|236	234|234	180|180	220|220	203|203	184|184	214|214	259|259	?|?	196|196	263|263	160|160	225|237	275|275	214|220	168|172	266|266	228|244
DPRU 860.04	Kyrgyzstan	190|190	236|236	240|248	178|180	210|220	203|203	184|192	210|214	259|265	174|174	196|196	253|263	158|158	237|237	275|275	214|220	172|172	268|268	214|228
DPRU 860.06	Kyrgyzstan	188|190	230|236	234|248	178|180	220|220	203|205	184|192	214|214	247|265	174|174	196|196	263|263	160|174	?|?	?|?	?|?	168|168	266|268	228|244
DPRU 860.08	Kyrgyzstan	180|190	230|238	240|248	160|178	220|220	203|205	184|184	214|216	263|263	174|174	196|196	263|263	160|160	237|237	273|273	214|224	168|172	266|266	228|228
DPRU 862.01	Kyrgyzstan	188|188	230|238	248|248	158|180	220|220	205|205	184|192	210|214	247|259	168|170	196|196	249|263	160|160	237|237	273|273	214|214	172|172	268|268	244|244
DPRU 862.02	Kyrgyzstan	184|188	230|238	248|248	160|180	218|220	203|205	192|192	210|214	247|259	170|178	196|196	249|253	160|160	225|225	273|273	214|224	172|172	266|266	228|228
DPRU 862.03	Kyrgyzstan	184|188	228|228	248|248	178|180	220|220	203|205	184|192	210|214	259|263	168|170	196|196	263|263	160|160	225|237	273|273	214|214	172|172	268|268	228|244
DPRU 863.01	Kyrgyzstan	184|184	228|236	240|248	180|180	218|220	203|205	184|184	214|216	247|259	172|178	196|196	263|263	160|174	225|237	275|275	214|214	168|172	268|279	228|244
DPRU 863.02	Kyrgyzstan	180|184	236|236	240|248	158|178	216|216	205|205	184|192	214|216	259|259	172|178	196|196	249|253	170|174	225|235	275|275	214|220	168|172	268|279	228|244
DPRU 863.03	Kyrgyzstan	184|184	236|236	234|240	180|180	220|220	203|205	184|192	216|216	259|259	172|178	196|196	263|263	160|168	223|223	273|273	214|224	172|172	268|279	228|244
DPRU 864.02	Kyrgyzstan	184|190	230|236	234|248	180|180	218|220	203|203	192|192	214|214	263|263	170|178	196|196	263|263	160|168	223|237	?|?	214|220	172|172	268|279	244|244
DPRU 864.05	Kyrgyzstan	184|190	236|236	234|248	180|180	220|220	203|203	184|184	210|216	259|263	?|?	196|196	263|263	158|160	237|237	273|273	214|214	168|172	?|?	228|244
DPRU 864.06	Kyrgyzstan	184|184	230|236	234|240	180|180	220|220	203|203	184|192	212|214	259|259	172|172	196|196	263|263	158|168	237|237	273|273	214|224	168|172	?|?	228|244
DPRU 864.07	Kyrgyzstan	184|190	228|228	234|248	158|180	210|220	203|203	184|192	214|214	247|261	170|170	196|196	253|263	168|170	237|237	275|275	214|214	168|168	268|279	230|244
DPRU 864.08	Kyrgyzstan	184|190	236|236	234|248	180|180	220|220	203|203	184|192	214|214	263|263	174|174	196|196	263|263	160|168	237|237	275|275	214|224	172|172	268|279	244|244
DPRU 864.09	Kyrgyzstan	190|190	228|236	234|248	180|180	220|220	203|203	184|192	210|210	?|?	170|172	198|198	263|263	158|160	225|237	275|275	214|214	172|172	268|268	228|228
DPRU 865.03	Kyrgyzstan	184|188	228|228	240|248	180|180	218|220	205|205	?|?	210|210	259|259	168|172	196|196	263|263	158|174	237|237	275|275	224|224	172|172	279|279	244|244
DPRU 865.05	Kyrgyzstan	190|190	228|228	240|240	180|180	220|220	203|203	186|186	214|214	?|?	172|172	196|196	263|263	158|168	237|237	275|275	220|224	172|184	276|279	244|244
DPRU 865.06	Kyrgyzstan	188|188	228|236	240|248	180|180	220|220	203|205	184|186	210|210	259|259	168|168	196|196	263|263	168|174	237|237	275|275	224|224	172|184	268|276	244|244
DPRU 865.07	Kyrgyzstan	184|184	228|236	240|240	180|180	220|220	203|205	184|186	210|212	263|263	168|172	196|196	263|263	168|168	237|237	275|275	220|220	172|172	279|279	228|244
DPRU 866.01	Kyrgyzstan	188|188	228|236	234|240	160|170	216|220	203|205	192|192	214|216	?|?	174|174	196|196	263|263	170|174	225|225	275|275	220|224	?|?	268|274	228|244
DPRU 867.05	Kyrgyzstan	184|192	228|236	?|?	158|158	218|220	203|203	192|205	212|214	?|?	170|174	190|202	263|263	?|?	225|237	275|275	220|220	172|172	268|272	228|244
DPRU 867.09	Kyrgyzstan	180|192	228|228	240|248	162|180	218|220	203|205	192|205	212|214	?|?	172|174	198|202	263|263	168|168	225|235	273|277	220|220	172|172	266|276	244|244
DPRU 868.02	Kyrgyzstan	184|188	228|236	240|248	162|180	218|218	205|205	184|184	210|216	263|263	170|174	196|196	249|263	158|160	237|237	275|275	214|214	168|172	268|268	228|228
DPRU 868.04	Kyrgyzstan	188|188	228|236	240|240	180|180	218|220	205|205	184|192	214|216	259|263	168|172	196|196	263|263	160|160	223|237	273|273	214|220	170|?	266|279	244|244
DPRU 868.05	Kyrgyzstan	184|188	228|236	240|248	162|180	218|218	205|205	184|192	210|216	263|263	170|172	196|196	249|263	158|160	237|237	273|273	214|214	172|?	268|268	228|228
DPRU 868.06	Kyrgyzstan	184|190	236|236	234|248	176|176	218|220	205|205	184|184	214|214	249|263	172|172	196|196	249|263	160|160	225|235	275|275	214|220	168|172	270|274	228|228
DPRU 869.01	Kyrgyzstan	180|190	236|236	248|248	180|180	210|218	203|203	184|184	212|216	259|259	174|174	196|196	253|263	158|160	225|237	275|275	214|214	172|172	?|?	228|244
DPRU 869.02	Kyrgyzstan	180|184	236|236	240|248	162|180	218|220	203|203	184|184	210|212	259|259	168|174	196|196	263|263	158|158	225|225	275|275	214|214	172|172	?|?	228|244
DPRU 869.03	Kyrgyzstan	184|190	236|236	232|248	180|180	218|220	203|203	184|184	210|216	259|263	168|178	196|196	253|263	160|160	237|237	273|273	214|214	168|172	268|268	244|244
DPRU 869.04	Kyrgyzstan	180|184	236|236	248|248	180|180	220|220	203|203	184|184	212|212	259|259	168|172	196|196	263|263	158|158	225|225	275|275	214|224	172|172	266|279	228|244
DPRU 871.01	Kyrgyzstan	180|184	228|236	240|248	160|160	218|218	203|205	184|184	212|216	259|259	168|172	196|196	263|263	158|160	237|237	277|277	214|220	168|172	266|266	228|244
DPRU 871.02	Kyrgyzstan	180|190	230|236	248|248	160|180	218|220	203|203	184|184	214|216	263|263	172|172	196|196	249|263	168|168	225|237	275|275	214|214	168|168	266|279	244|244
DPRU 871.03	Kyrgyzstan	180|190	?|?	248|248	160|180	218|220	203|203	184|184	214|216	?|?	174|174	196|196	249|263	168|168	225|237	275|275	214|214	168|168	266|279	244|244
DPRU 871.04	Kyrgyzstan	180|190	228|228	234|248	160|160	220|220	203|203	184|192	214|216	259|259	168|172	196|196	263|263	160|168	237|237	275|275	214|220	168|172	266|268	228|244
DPRU 871.05	Kyrgyzstan	180|184	228|236	248|248	162|170	218|220	203|205	184|192	214|216	?|?	168|178	196|196	249|253	158|168	225|237	275|275	214|220	168|172	266|268	228|244
DPRU 871.06	Kyrgyzstan	190|190	228|236	240|248	160|160	220|220	203|205	184|192	214|214	265|265	174|174	196|196	263|263	168|168	225|225	277|277	214|224	168|172	266|266	244|244
DPRU 871.07	Kyrgyzstan	180|190	228|236	240|240	160|170	218|220	203|203	184|184	216|216	259|259	174|174	196|196	249|263	158|160	225|237	275|275	214|220	168|168	266|279	228|244
DPRU 872.01	Kyrgyzstan	184|190	228|236	232|248	180|180	218|220	205|205	184|192	212|214	259|263	174|174	196|196	263|263	156|160	225|237	275|275	214|220	172|172	268|268	228|228
DPRU 872.02	Kyrgyzstan	190|190	228|236	232|232	178|180	?|?	203|205	184|192	212|216	?|?	170|170	196|196	253|263	156|158	223|237	275|275	224|224	172|172	268|268	?|?
DPRU 873.02	Kyrgyzstan	184|190	?|?	234|248	160|180	218|220	205|205	184|192	212|214	247|259	174|178	196|196	263|263	160|174	225|237	275|275	214|220	168|172	268|268	244|244
DPRU 873.03	Kyrgyzstan	190|190	236|236	232|234	160|180	218|220	203|205	184|184	212|212	259|259	170|174	196|196	263|263	168|168	225|237	273|273	214|224	168|172	268|268	228|244
DPRU 873.04	Kyrgyzstan	188|188	?|?	240|248	162|180	220|220	205|205	184|184	212|214	259|259	174|178	196|196	263|263	160|174	225|225	277|277	214|220	168|172	270|270	244|244
DPRU 873.05	Kyrgyzstan	184|190	?|?	234|234	160|180	210|220	205|205	184|192	210|212	259|259	174|174	196|196	263|263	168|168	225|225	275|275	220|224	172|172	?|?	228|244
DPRU 873.06	Kyrgyzstan	184|190	?|?	234|240	162|180	220|220	205|205	192|192	210|212	259|259	174|174	196|196	263|263	168|174	223|225	273|273	214|224	172|172	?|?	228|244
DPRU 874.02	Kyrgyzstan	184|188	228|236	234|248	162|180	220|220	203|205	184|184	210|212	259|259	168|178	196|196	249|263	160|160	237|237	273|273	214|214	168|172	268|268	244|244
DPRU 874.03	Kyrgyzstan	184|188	230|236	248|248	158|162	220|220	203|203	184|184	210|214	259|263	170|170	196|196	263|263	158|160	225|237	273|273	214|220	168|172	266|266	244|244
DPRU 874.06	Kyrgyzstan	188|188	236|236	248|248	162|180	220|220	203|205	184|184	212|216	259|263	170|170	196|196	249|263	158|168	237|237	273|273	214|214	168|168	268|268	244|244
DPRU 874.12	Kyrgyzstan	188|188	236|236	234|240	162|180	218|220	205|205	184|184	212|212	259|259	168|174	196|196	249|263	160|160	225|237	273|273	214|214	168|172	266|266	228|244
DPRU 874.15	Kyrgyzstan	180|188	228|236	234|248	162|162	218|220	205|205	184|184	212|214	247|259	170|178	196|196	249|263	160|160	225|237	275|275	214|224	172|172	268|268	228|244
DPRU 874.16	Kyrgyzstan	184|188	?|?	?|?	162|180	218|220	203|205	184|192	212|212	259|259	170|174	196|196	249|263	160|160	225|237	273|273	214|220	168|172	268|279	244|244
DPRU 874.17	Kyrgyzstan	180|188	236|236	234|248	162|178	218|220	203|205	184|184	210|212	259|263	168|174	196|196	263|263	158|160	225|237	273|273	214|220	172|172	268|268	244|244
DPRU 874.19	Kyrgyzstan	?|?	230|236	?|?	?|?	218|220	203|203	184|184	212|214	259|259	170|174	196|196	?|?	158|158	237|237	273|273	214|220	?|?	?|?	228|244
DPRU 874.21	Kyrgyzstan	188|188	230|236	234|248	158|162	218|220	203|203	184|184	212|216	263|263	170|170	196|196	249|249	158|160	237|237	273|273	214|224	172|172	268|268	228|244
DPRU 874.25	Kyrgyzstan	188|188	228|236	232|232	162|176	216|220	203|205	184|192	212|212	263|263	170|178	196|196	249|263	158|158	223|237	275|275	214|220	168|172	266|276	228|244
DPRU 875.01	Kyrgyzstan	188|188	236|236	232|232	180|180	220|220	203|205	184|192	212|214	247|259	170|174	196|196	263|263	160|160	237|237	273|273	220|224	172|172	268|268	244|244
DPRU 875.02	Kyrgyzstan	188|188	228|236	232|232	180|180	220|220	203|205	184|192	212|214	259|259	170|174	196|196	253|263	168|174	225|237	273|273	220|224	168|172	268|268	228|244
DPRU 876.01	Kyrgyzstan	184|184	228|236	240|248	180|180	218|218	203|205	184|184	214|216	247|259	174|174	196|196	253|263	174|174	225|225	275|275	214|214	172|172	?|?	244|244
DPRU 876.02	Kyrgyzstan	184|188	236|236	240|248	160|180	218|218	203|205	184|184	214|216	259|259	174|174	196|196	253|263	?|?	225|237	275|275	214|214	168|172	268|279	228|244
DPRU 876.03	Kyrgyzstan	184|184	236|236	234|240	180|180	220|220	205|205	192|192	210|216	259|263	174|174	?|?	263|263	174|174	225|225	275|275	214|214	172|172	279|279	228|244
DPRU 876.04	Kyrgyzstan	184|184	236|236	234|240	178|178	218|220	205|205	184|184	216|216	259|263	174|178	?|?	263|263	160|174	225|225	275|275	214|214	172|172	268|279	228|244
DPRU 877.02	Kyrgyzstan	176|184	228|236	234|248	158|162	218|220	203|205	184|196	212|216	259|267	170|170	?|?	249|253	168|174	225|237	275|275	214|214	172|172	266|279	244|244
DPRU 877.03	Kyrgyzstan	188|188	228|236	240|248	162|180	218|218	203|205	184|184	212|214	?|?	170|170	?|?	253|253	158|160	225|237	275|275	214|224	172|172	268|268	228|244
DPRU 877.04	Kyrgyzstan	184|190	228|236	248|248	162|180	220|220	203|205	184|184	210|212	259|259	170|170	?|?	253|263	168|168	225|237	275|275	214|220	172|172	266|266	244|244
DPRU 877.06	Kyrgyzstan	180|190	228|236	234|248	158|180	220|220	203|205	184|192	216|216	255|259	170|170	?|?	253|263	?|?	225|225	275|275	214|214	172|172	268|279	228|244
DPRU 877.08	Kyrgyzstan	184|184	?|?	248|248	162|180	218|220	203|203	184|184	?|?	259|263	170|178	196|196	253|253	168|174	225|237	273|273	214|214	172|172	268|268	228|244
DPRU 877.09	Kyrgyzstan	180|190	228|236	248|248	180|180	218|218	203|203	184|184	212|216	247|259	170|178	196|196	253|253	160|168	225|237	273|273	214|214	172|172	266|266	228|244
DPRU 877.10	Kyrgyzstan	176|184	228|236	?|?	160|162	218|220	203|205	184|192	212|216	255|259	170|170	196|196	253|263	160|168	225|225	275|275	214|214	?|?	266|279	228|244
DPRU 878.01	Kyrgyzstan	184|190	228|236	240|248	180|180	218|220	203|205	184|192	212|216	247|263	170|174	196|196	253|253	158|158	237|237	273|273	214|214	168|172	268|268	228|228
DPRU 878.02	Kyrgyzstan	184|190	236|236	240|248	180|180	218|220	203|205	184|192	214|216	263|263	174|174	196|196	263|263	158|168	225|237	273|273	214|214	172|172	268|268	228|228
DPRU 878.03	Kyrgyzstan	184|188	230|230	240|240	180|180	218|220	203|205	186|192	216|216	259|263	174|174	196|196	263|263	158|160	225|225	273|273	214|224	168|172	270|270	228|244
DPRU 878.04	Kyrgyzstan	184|184	228|236	240|248	178|180	220|220	203|203	184|192	212|216	247|261	174|174	196|196	253|253	158|158	237|237	275|275	214|224	172|172	268|268	228|244
DPRU 879.01	Kyrgyzstan	188|188	230|230	248|248	178|180	216|216	203|203	184|196	210|210	?|?	170|174	196|196	249|263	?|?	225|237	277|277	214|224	172|172	268|268	244|244
DPRU 879.02	Kyrgyzstan	190|190	228|236	244|248	160|176	216|220	203|203	184|184	216|216	263|263	170|174	196|202	249|263	168|168	237|237	277|277	214|224	172|172	266|272	228|244
DPRU 879.03	Kyrgyzstan	190|190	228|228	232|240	160|176	216|220	203|203	184|184	216|216	263|263	174|174	196|202	249|263	168|168	225|237	275|275	214|224	172|172	268|268	228|244
DPRU 879.04	Kyrgyzstan	180|190	228|236	240|240	160|180	216|220	203|205	192|196	212|216	259|265	174|174	196|202	249|263	168|168	229|237	275|275	214|224	172|172	268|268	228|228
DPRU 879.05	Kyrgyzstan	184|190	?|?	240|248	160|180	216|218	203|203	184|196	210|216	?|?	170|174	198|202	249|263	158|168	225|237	275|275	214|214	172|172	266|266	228|244
DPRU 880.01	Kyrgyzstan	184|188	236|236	234|248	178|178	218|220	203|203	184|192	212|214	259|263	170|174	196|196	253|263	158|160	225|237	275|275	214|214	172|172	268|276	228|228
DPRU 882.02	Kyrgyzstan	190|190	228|228	248|248	158|162	220|220	203|203	184|192	214|214	259|259	170|170	196|196	249|263	168|168	225|225	275|275	214|214	172|172	268|268	244|244
DPRU 882.04	Kyrgyzstan	188|188	236|236	240|248	178|180	218|220	203|203	184|184	210|214	259|263	170|170	196|196	253|263	158|168	225|237	275|275	214|220	172|172	268|268	244|244
DPRU 882.05	Kyrgyzstan	184|190	228|228	234|248	158|180	218|218	203|203	192|192	212|214	259|263	170|170	198|198	263|263	168|174	225|237	275|275	214|220	172|172	268|279	244|244
DPRU 883.01	Kyrgyzstan	190|190	228|236	248|248	176|176	220|220	?|?	?|?	216|216	255|265	170|174	190|190	249|263	160|160	225|235	273|273	214|214	172|172	270|270	228|244
DPRU 883.02	Kyrgyzstan	178|188	228|236	234|248	176|178	218|220	203|205	184|184	216|216	259|261	174|174	190|190	263|263	158|158	237|243	273|273	214|214	174|174	268|268	228|244
DPRU 883.04	Kyrgyzstan	190|190	228|236	234|244	?|?	216|220	203|203	192|198	214|216	261|265	172|174	190|196	249|263	160|174	237|237	275|275	214|214	172|184	266|270	244|244
DPRU 883.05	Kyrgyzstan	190|190	236|236	234|250	176|176	220|220	203|203	184|184	216|216	259|265	178|178	190|190	249|263	160|160	225|237	275|275	214|214	172|172	270|270	228|244
DPRU 883.06	Kyrgyzstan	190|190	236|236	234|234	?|?	220|220	203|203	192|192	216|216	259|265	174|174	190|190	249|263	160|160	225|237	273|273	214|214	174|174	270|270	228|244
DPRU 883.07	Kyrgyzstan	190|190	228|236	234|250	?|?	218|220	203|205	184|192	214|216	259|259	174|178	190|196	249|263	160|160	225|237	275|275	214|224	172|172	266|270	228|228
DPRU 883.08	Kyrgyzstan	?|?	248|248	?|?	?|?	210|210	?|?	176|176	206|206	249|261	170|174	?|?	?|?	160|160	235|235	?|?	208|214	?|?	?|?	?|?
DPRU 883.10	Kyrgyzstan	190|190	228|238	?|?	?|?	220|220	203|205	184|192	216|216	249|265	170|174	?|?	249|263	160|160	225|225	273|273	214|214	172|172	?|?	228|228
DPRU 883.11	Kyrgyzstan	178|188	228|238	248|248	?|?	218|218	203|203	184|192	216|216	249|265	174|174	?|?	249|253	?|?	225|241	273|273	214|214	168|172	272|272	?|?
DPRU 883.13	Kyrgyzstan	188|190	228|238	248|248	?|?	218|218	203|203	184|184	216|216	261|265	178|178	?|?	253|263	158|160	225|243	273|273	214|214	172|174	276|276	228|228
DPRU 884.01	Kyrgyzstan	176|184	228|236	240|240	?|?	220|220	203|203	184|184	212|216	259|259	174|174	?|?	249|263	158|160	237|237	273|273	214|214	172|172	268|268	228|244
DPRU 885.01	Kyrgyzstan	188|190	228|238	248|248	?|?	218|218	203|203	184|186	210|214	247|259	174|174	?|?	263|263	158|160	225|237	273|273	214|224	172|184	268|279	244|244
DPRU 851.1	Kyrgyzstan	176|180	230|236	234|234	?|?	216|218	203|203	?|?	214|216	247|259	174|174	196|196	249|263	160|160	225|237	273|273	214|220	?|?	268|268	228|244
DPRU 851.2	Kyrgyzstan	180|184	236|236	234|248	158|162	218|218	203|203	184|192	216|216	259|259	174|174	198|198	263|263	158|158	225|237	273|275	214|214	?|?	268|268	244|?
DPRU 851.3	Kyrgyzstan	180|188	236|236	234|248	158|162	218|220	203|203	184|184	216|216	259|265	170|174	196|196	263|263	158|160	237|237	273|275	214|214	168|172	268|268	228|244
DPRU 874.2	Kyrgyzstan	188|188	236|236	?|?	?|?	218|220	203|203	184|184	212|212	255|263	?|?	196|196	249|249	158|174	225|237	273|273	214|220	?|?	?|?	244|244
DPRU 877.1	Kyrgyzstan	180|190	228|228	232|248	162|162	218|218	203|205	184|192	210|216	259|259	170|170	?|?	253|253	160|168	237|237	275|275	214|214	172|172	266|266	228|228
DPRU 877.2	Kyrgyzstan	176|190	228|228	240|248	158|162	220|220	203|205	184|196	216|216	259|267	170|170	?|?	249|253	160|168	225|237	275|275	214|220	172|172	266|266	244|244
DPRU 882.1	Kyrgyzstan	188|188	228|236	248|248	176|180	220|220	203|203	184|192	214|214	249|259	170|170	196|196	253|253	158|168	225|241	275|275	214|220	172|172	266|266	244|244
DPRU 882.2	Kyrgyzstan	190|190	236|236	232|248	178|180	218|220	203|203	184|184	214|216	259|263	174|174	196|196	263|263	158|160	223|225	275|279	220|224	172|172	266|279	228|228
DPRU 882.3	Kyrgyzstan	180|190	236|236	248|248	178|180	218|220	203|203	?|?	212|216	259|263	174|174	196|196	253|263	?|?	225|237	275|275	214|214	172|172	266|279	228|244
DPRU 882.4	Kyrgyzstan	188|188	228|228	234|248	?|?	218|220	?|?	?|?	214|214	259|263	170|178	196|196	263|263	168|174	225|225	275|275	214|214	174|174	266|266	244|244
DPRU 883.5	Kyrgyzstan	184|190	228|228	248|248	?|?	218|220	203|203	184|192	210|214	259|259	170|174	?|?	249|263	158|174	225|225	273|273	214|220	168|172	268|268	244|244
DPRU 883.6	Kyrgyzstan	180|190	236|236	232|234	176|180	218|220	203|205	184|196	210|214	255|259	170|170	196|196	249|253	158|170	223|243	275|275	214|220	172|172	266|268	228|244
DPRU 846	Kyrgyzstan	184|188	230|238	240|248	162|180	218|218	203|205	184|186	212|216	259|263	?|?	196|196	249|263	160|160	225|237	273|273	214|224	168|172	268|276	228|244
DPRU 852	Kyrgyzstan	180|180	230|236	240|248	170|176	218|220	205|205	184|186	?|?	263|263	174|174	196|196	263|263	?|?	225|225	275|275	214|224	172|172	270|270	228|228
DPRU 875	Kyrgyzstan	188|180	?|?	?|?	?|?	220|220	203|203	184|192	212|216	247|259	?|?	196|196	253|263	160|168	225|237	275|275	214|224	?|?	?|?	228|244
DPRU 884	Kyrgyzstan	184|188	236|236	240|248	?|?	218|218	203|203	184|192	210|214	259|263	174|174	?|?	249|253	160|160	225|237	273|273	214|214	168|172	268|268	228|228
DPRU 182	Ukraine	190|192	228|228	240|244	160|180	216|216	203|203	198|198	214|214	265|265	170|174	190|196	263|263	166|166	241|241	?|?	220|220	172|172	?|?	244|244
DPRU 0188.01	Ukraine	180|190	228|230	244|248	180|180	220|220	203|205	196|207	210|214	249|249	170|174	196|202	?|?	166|166	237|241	273|277	220|220	168|174	264|264	?|?
DPRU 0189.01	Ukraine	180|190	228|230	240|244	160|162	216|216	205|205	196|198	210|214	263|263	176|176	190|196	253|263	174|174	225|225	273|275	214|222	172|172	264|264	244|244
DPRU 0189.02	Ukraine	180|190	228|230	244|248	178|180	216|220	203|205	196|198	212|214	263|263	176|176	190|196	249|263	166|166	237|241	273|277	214|214	168|172	264|264	?|?
DPRU 0189.03	Ukraine	180|190	228|230	240|244	178|180	212|220	203|205	196|198	212|216	263|265	176|176	196|202	263|263	166|166	223|225	277|277	214|214	168|172	272|272	244|244
DPRU 0189.04	Ukraine	188|190	228|228	?|?	160|162	216|216	205|205	198|207	210|214	263|265	172|176	?|?	253|263	174|174	225|237	273|275	214|222	172|172	272|272	244|244
DPRU 0190.01	Ukraine	180|190	228|230	248|248	180|180	220|220	205|205	196|205	210|216	249|249	174|174	196|202	251|251	166|166	225|237	273|277	220|220	168|174	270|272	226|244
DPRU 0190.02	Ukraine	190|190	230|230	244|244	160|160	220|220	205|205	196|196	214|216	263|275	170|170	196|196	251|251	166|166	241|241	277|277	220|220	168|172	264|264	244|244
DPRU 0190.03	Ukraine	190|190	230|230	244|248	160|160	220|220	205|205	196|196	214|214	263|263	170|170	196|196	251|251	166|166	225|241	277|277	220|220	168|172	264|272	244|244
DPRU 0191.01	Ukraine	180|188	228|230	240|240	178|180	220|220	205|205	184|196	210|212	263|271	172|172	196|196	249|249	158|166	225|237	275|277	214|222	172|172	264|264	226|244
DPRU 0191.02	Ukraine	180|188	228|230	234|234	170|178	214|218	203|205	184|192	212|216	249|261	172|176	190|196	249|249	168|168	237|237	275|275	214|222	168|172	264|266	226|244
DPRU 0191.03	Ukraine	180|188	228|228	232|234	178|180	216|220	205|205	184|196	210|216	249|249	172|172	196|196	249|263	?|?	229|237	275|277	214|222	172|172	264|264	226|244
DPRU 0191.04	Ukraine	180|180	228|230	240|248	170|180	216|220	203|205	184|184	210|212	249|259	170|172	190|196	249|263	?|?	225|237	275|277	222|222	172|172	264|264	226|244
DPRU 0191.05	Ukraine	180|190	230|230	240|248	178|180	214|220	203|205	184|192	210|214	249|263	172|176	190|190	249|263	166|168	225|243	275|277	222|222	172|172	264|264	226|244
DPRU 0191.06	Ukraine	180|190	228|238	234|248	162|180	214|218	203|205	184|184	210|214	249|259	172|178	190|196	249|263	?|?	225|237	275|275	214|222	168|172	264|268	226|226
DPRU 0191.07	Ukraine	180|192	228|230	234|244	160|180	214|220	203|205	184|196	212|214	263|271	176|176	190|196	249|263	166|166	237|241	275|277	220|222	168|172	264|264	226|244
DPRU 0191.08	Ukraine	180|180	228|230	232|234	178|180	214|216	205|205	184|196	212|212	249|249	172|172	190|196	249|249	?|?	229|237	275|275	214|222	172|172	264|264	226|244
DPRU 0191.09	Ukraine	180|180	230|230	234|244	160|178	220|220	203|205	184|196	210|210	249|263	172|176	190|196	249|263	164|166	225|237	277|277	220|222	172|172	264|264	244|244
DPRU 0192.01	Ukraine	188|188	230|230	232|240	160|180	216|220	203|203	192|196	216|216	259|265	174|174	196|196	263|263	156|156	237|237	275|277	220|222	168|168	264|272	226|226
DPRU 0192.02	Ukraine	188|188	228|230	232|248	160|162	218|220	203|205	192|196	210|216	259|259	168|176	196|196	249|263	156|156	237|241	275|275	220|222	172|172	266|272	226|244
DPRU 0192.03	Ukraine	188|192	228|230	240|248	160|176	218|220	203|205	194|198	214|216	259|259	168|176	196|196	249|263	142|156	225|237	273|275	214|222	168|168	266|276	226|242
DPRU 0192.04	Ukraine	180|188	230|230	232|248	160|160	214|218	203|203	194|196	?|?	259|263	168|168	196|196	263|263	158|158	237|237	275|275	220|222	172|172	266|266	226|244
DPRU 0192.05	Ukraine	180|180	228|230	232|248	160|160	220|220	205|205	194|196	216|216	249|263	168|176	196|196	249|263	158|158	237|243	275|277	214|222	172|172	266|270	226|226
DPRU 0192.06	Ukraine	188|188	228|230	232|248	160|162	214|220	203|205	192|194	212|216	259|259	168|176	192|196	249|263	156|156	237|237	273|275	220|222	172|172	272|272	226|244
DPRU 0192.07	Ukraine	188|188	228|228	232|248	160|162	218|220	203|203	192|196	210|216	259|259	168|176	192|196	263|263	156|166	237|237	275|275	220|222	168|172	272|272	226|244
DPRU 0192.08	Ukraine	180|180	228|238	240|240	158|160	218|220	203|205	194|196	214|216	261|263	168|168	196|196	249|263	158|166	223|237	273|275	214|222	168|172	266|266	226|226
DPRU 124	Russia	?|?	228|230	240|248	160|176	212|216	203|205	184|186	210|212	?|?	172|172	190|196	249|263	168|168	?|?	261|281	?|?	172|172	?|?	?|?
DPRU 125	Russia	180|192	228|228	240|240	170|170	212|212	203|203	196|198	212|216	259|275	172|176	190|196	263|263	166|166	237|237	273|277	214|222	168|168	?|?	244|244
DPRU 129	Russia	186|188	228|230	232|244	162|180	212|212	203|203	198|198	214|216	249|259	176|176	196|196	249|263	166|168	225|237	273|273	214|222	168|168	?|?	244|244
DPRU 133	Russia	188|190	228|230	244|248	162|170	212|220	203|205	186|198	210|212	249|259	?|?	196|196	249|249	142|166	237|243	273|277	214|222	168|168	272|276	242|244
DPRU 139	Russia	180|188	230|230	232|234	158|158	218|220	203|203	184|184	214|216	259|259	174|174	196|196	249|249	142|160	225|225	273|277	222|224	172|172	268|268	226|226
DPRU 140	Russia	?|?	228|230	?|?	160|160	216|226	203|205	186|192	212|214	255|255	174|176	196|196	249|249	166|168	237|241	275|277	214|222	172|182	270|272	226|244
DPRU 143	Russia	?|?	228|228	?|?	160|176	216|216	203|205	192|196	214|214	?|?	172|172	190|190	249|263	166|166	225|243	275|277	214|220	172|172	264|270	226|244
DPRU 144	Russia	180|188	228|230	240|240	160|170	212|220	203|203	196|198	212|216	275|275	170|176	190|196	263|263	?|?	237|241	273|277	222|222	168|172	272|276	244|244
DPRU 145	Russia	188|188	228|230	240|244	170|170	212|216	203|203	192|196	214|216	263|263	172|172	198|198	253|253	166|166	237|241	273|275	214|220	168|172	270|272	226|242
DPRU 155	Russia	180|180	228|230	?|?	160|170	212|220	203|203	184|196	212|214	265|265	170|172	196|196	263|263	?|?	225|241	273|277	222|222	168|172	272|276	244|244
DPRU 161	Russia	180|192	228|230	240|244	170|170	216|216	203|203	192|196	214|214	259|271	170|176	196|196	249|249	168|168	223|237	273|277	214|222	168|172	270|272	242|244
DPRU 138	Hungary	192|192	228|230	?|?	180|180	216|220	203|203	184|198	210|214	265|265	176|176	?|?	249|263	166|168	237|245	275|277	214|220	168|172	264|272	244|244
DPRU 150	Hungary	192|192	228|228	232|238	180|180	212|216	203|203	198|198	214|216	265|265	176|176	?|?	249|249	166|166	225|245	275|277	214|220	168|168	276|276	244|244
DPRU 158	Hungary	190|192	228|228	244|248	180|180	216|220	203|203	184|198	210|214	265|265	172|176	196|196	263|263	166|166	237|245	273|277	214|220	172|182	264|272	?|?
DPRU 160	Hungary	188|192	228|238	232|248	162|162	212|212	203|203	184|192	212|214	265|265	170|176	196|202	263|263	166|168	225|237	267|275	214|214	168|172	264|264	242|244
DPRU 163	Hungary	190|190	228|232	232|248	180|180	216|220	203|203	198|198	214|214	257|257	170|178	192|196	251|263	150|168	225|237	273|273	214|222	168|182	264|264	244|244
DPRU 410	Bulgaria	190|192	228|230	240|248	162|176	212|216	203|205	196|207	214|216	249|249	170|176	190|196	249|263	168|168	237|241	273|275	214|220	172|172	264|264	226|244
DPRU 491	Bulgaria	176|192	228|230	240|240	162|176	212|216	205|205	196|207	214|214	249|265	?|?	190|196	249|263	166|168	225|241	275|275	214|214	168|172	264|264	226|244
DPRU 492	Bulgaria	180|190	228|230	248|248	160|180	220|220	203|203	192|198	210|210	249|249	172|172	198|202	249|263	166|166	225|225	275|277	214|220	168|172	268|272	244|244
DPRU 411	Poland	188|192	228|228	240|244	162|170	216|220	203|203	196|196	210|216	249|249	172|176	190|196	263|263	166|166	225|241	273|277	220|220	172|182	264|264	226|244
DPRU 412	Poland	190|190	228|228	244|244	160|170	216|216	203|203	196|196	210|216	263|271	172|176	190|196	263|263	166|166	225|237	273|277	214|220	168|182	264|272	244|244
DPRU 413	Poland	180|188	228|228	244|248	160|180	216|216	203|203	196|196	210|214	265|265	?|?	190|?	263|263	166|166	237|241	273|275	214|220	168|172	264|264	244|244
DPRU 407	Romania	190|192	230|230	244|248	178|178	216|220	203|205	184|196	214|216	249|265	172|176	196|196	249|249	156|156	237|237	273|273	214|222	172|172	277|277	244|244
DPRU 408	Romania	?|?	228|230	240|248	162|178	216|220	?|?	184|196	?|?	?|?	172|176	202|202	?|?	174|174	237|237	273|273	214|220	172|172	276|277	?|?
DPRU 417	Romania	190|192	228|228	248|250	162|178	216|220	?|?	198|207	212|212	263|263	?|?	196|196	?|?	?|?	237|237	273|273	220|220	172|182	264|277	244|244
