# Supplementary material for: Genetic and ecological insights into glacial refugia of walnut (Juglans regia L.)
Source: PLoS One. 2017 Oct 12;12(10):e0185974. doi: 10.1371/journal.pone.0185974 (PMC5638312; doi:10.1371/journal.pone.0185974)
Supplement: S3 Table — Walnut occurrence data with geographic coordinates sourced from the Genetic Resources Information Network (GRIN, USDA-ARS; http://npgsweb.ars-grin.gov/gringlobal/search.aspx) and Global Biodiversity Information Facility (GBIF; http://www.gbif.org). (XLSX) [file pone.0185974.s003.xlsx]

## Sheet: S3 Table
S3 Table. Walnut occurrence data along with coordinates sourced from the genetic resources information network (GRIN), USDA-ARS; http://npgsweb.ars-grin.gov/gringlobal/search.aspx) and Global Biodiversity Information Facility (GBIF; www.gbif.org).
species	longitude	latitude
Juglans_regia	41.637	41.639
Juglans_regia	41.72	42.07
Juglans_regia	41.74	41.69
Juglans_regia	41.86	41.68
Juglans_regia	42.45	38.7
Juglans_regia	43.036	42.106
Juglans_regia	43.06	38.27
Juglans_regia	43.168	42.112
Juglans_regia	43.194	42.022
Juglans_regia	44.0136	41.9911
Juglans_regia	44.44	40.18
Juglans_regia	44.61	40.18
Juglans_regia	44.71	41.73
Juglans_regia	44.77	41.75
Juglans_regia	44.81	41.91
Juglans_regia	44.83	40.77
Juglans_regia	45.23	39.68
Juglans_regia	45.5	39.9
Juglans_regia	45.55	41.7
Juglans_regia	45.71	42
Juglans_regia	45.76	41.98
Juglans_regia	46.2	38.94
Juglans_regia	46.22	37.5539
Juglans_regia	46.2833	41.8167
Juglans_regia	46.32	39.29
Juglans_regia	46.5	41.6
Juglans_regia	46.53	39.06
Juglans_regia	46.55	39.06
Juglans_regia	47.0544	34.3842
Juglans_regia	47.6811	40.9361
Juglans_regia	47.6889	40.945
Juglans_regia	48.0681	40.8781
Juglans_regia	48.1081	40.8789
Juglans_regia	48.3272	41.3622
Juglans_regia	48.3975	41.4014
Juglans_regia	48.4219	34.3086
Juglans_regia	48.4419	40.6919
Juglans_regia	48.5264	41.3622
Juglans_regia	48.6414	41.3969
Juglans_regia	48.6939	38.6511
Juglans_regia	48.7	38.6281
Juglans_regia	48.7	38.6281
Juglans_regia	48.72	38.7
Juglans_regia	48.7431	34.9675
Juglans_regia	48.76	34.3697
Juglans_regia	49.2422	34.4322
Juglans_regia	50.4053	33.5881
Juglans_regia	51.3553	35.0217
Juglans_regia	51.3708	35.6342
Juglans_regia	51.7572	33.3742
Juglans_regia	51.8464	32.9447
Juglans_regia	52	36.4667
Juglans_regia	52.5214	29.7478
Juglans_regia	52.5256	30.0792
Juglans_regia	52.73	29.4767
Juglans_regia	53.6122	30.5558
Juglans_regia	54.3378	29.2092
Juglans_regia	54.36	36.2453
Juglans_regia	57.3061	37.7147
Juglans_regia	59.6708	36.0694
Juglans_regia	59.7392	36.9567
Juglans_regia	66.7083	40.5833
Juglans_regia	66.7581	40.5872
Juglans_regia	66.7733	40.5272
Juglans_regia	66.7908	40.5014
Juglans_regia	66.8667	40.5767
Juglans_regia	67.1922	40.3397
Juglans_regia	67.2036	40.4247
Juglans_regia	67.42	37.5
Juglans_regia	67.71	33.939
Juglans_regia	68.0167	39.7167
Juglans_regia	68.07	36.18
Juglans_regia	68.77	38.57
Juglans_regia	68.851	38.483
Juglans_regia	68.93	34.6
Juglans_regia	69.42	34.5
Juglans_regia	69.76	41.63
Juglans_regia	69.76	41.57
Juglans_regia	69.88	41.57
Juglans_regia	70	38.95
Juglans_regia	70.05	42.07
Juglans_regia	70.05	34.93
Juglans_regia	70.06	41.69
Juglans_regia	70.08	41.67
Juglans_regia	70.09	41.72
Juglans_regia	70.2	34.8
Juglans_regia	70.25	35
Juglans_regia	70.52	41.08
Juglans_regia	70.74	35.12
Juglans_regia	70.882	38.461
Juglans_regia	70.89	40.44
Juglans_regia	71	35.25
Juglans_regia	71.35	35.87
Juglans_regia	71.43	35.38
Juglans_regia	71.58	37.85
Juglans_regia	71.62	37.95
Juglans_regia	71.65	35.6833
Juglans_regia	71.65	35.68
Juglans_regia	71.7	38.54
Juglans_regia	71.9	35.65
Juglans_regia	71.9	35.65
Juglans_regia	71.93	38.13
Juglans_regia	71.94	41.82
Juglans_regia	71.95	41.84
Juglans_regia	72.03	35.78
Juglans_regia	72.3667	34.6667
Juglans_regia	72.37	34.67
Juglans_regia	72.45	35.4833
Juglans_regia	72.45	35.48
Juglans_regia	72.47	36.05
Juglans_regia	72.52	36.28
Juglans_regia	72.58	35.57
Juglans_regia	72.5833	35.5667
Juglans_regia	72.65	35.6
Juglans_regia	72.65	35.6
Juglans_regia	72.6667	35.6167
Juglans_regia	72.67	35.62
Juglans_regia	72.68	35.72
Juglans_regia	72.6833	35.7167
Juglans_regia	72.7	41.08
Juglans_regia	72.7	35.7333
Juglans_regia	72.7	35.73
Juglans_regia	72.7286	41.0633
Juglans_regia	72.7372	41.0589
Juglans_regia	72.739	41.029
Juglans_regia	72.7431	41.0614
Juglans_regia	72.7442	41.0583
Juglans_regia	72.7456	41.0583
Juglans_regia	72.75	41.25
Juglans_regia	72.75	40.45
Juglans_regia	72.7917	41.0711
Juglans_regia	72.85	41.27
Juglans_regia	72.88	41.3
Juglans_regia	72.9711	40.9458
Juglans_regia	73	41.4
Juglans_regia	73	41.25
Juglans_regia	73.0078	40.925
Juglans_regia	73.044	33.598
Juglans_regia	73.08	33.72
Juglans_regia	73.4667	34.7
Juglans_regia	73.47	34.7
Juglans_regia	73.53	34.75
Juglans_regia	73.5667	36.2667
Juglans_regia	73.57	36.27
Juglans_regia	73.73	34.15
Juglans_regia	73.7333	34.15
Juglans_regia	73.85	34.15
Juglans_regia	73.85	34.15
Juglans_regia	73.8667	34.1333
Juglans_regia	73.87	34.13
Juglans_regia	73.88	34.12
Juglans_regia	74.03	35.3
Juglans_regia	74.1167	35.4167
Juglans_regia	74.12	35.42
Juglans_regia	74.1667	36.0833
Juglans_regia	74.17	36.08
Juglans_regia	74.183	35.967
Juglans_regia	74.1833	36.0833
Juglans_regia	74.28	35.87
Juglans_regia	74.2833	35.8667
Juglans_regia	74.3339	35.9167
Juglans_regia	74.36	34.198
Juglans_regia	74.3636	34.198
Juglans_regia	74.3636	34.198
Juglans_regia	74.3636	34.198
Juglans_regia	74.3636	34.198
Juglans_regia	74.3636	34.198
Juglans_regia	74.3636	34.198
Juglans_regia	74.3636	34.198
Juglans_regia	74.52	35.53
Juglans_regia	74.6	36.32
Juglans_regia	74.65	36.3167
Juglans_regia	74.68	35.53
Juglans_regia	74.78	35.23
Juglans_regia	74.78	34.23
Juglans_regia	74.78	34.23
Juglans_regia	74.78	34.23
Juglans_regia	74.78	34.23
Juglans_regia	74.78	34.23
Juglans_regia	74.78	34.23
Juglans_regia	74.78	34.23
Juglans_regia	74.78	34.23
Juglans_regia	74.78	34.23
Juglans_regia	74.78	34.23
Juglans_regia	74.78	34.23
Juglans_regia	74.78	34.23
Juglans_regia	74.78	34.23
Juglans_regia	74.92	33.88
Juglans_regia	74.92	33.88
Juglans_regia	74.92	33.88
Juglans_regia	74.92	33.88
Juglans_regia	74.92	33.88
Juglans_regia	74.99	33.9
Juglans_regia	75.02	33.65
Juglans_regia	75.15	33.73
Juglans_regia	75.15	33.73
Juglans_regia	75.15	33.73
Juglans_regia	75.15	33.73
Juglans_regia	75.15	33.73
Juglans_regia	75.15	33.73
Juglans_regia	75.15	33.73
Juglans_regia	75.15	33.73
Juglans_regia	75.15	33.73
Juglans_regia	75.9667	35.2333
Juglans_regia	75.97	35.23
Juglans_regia	76.04	34.63
Juglans_regia	76.04	34.63
Juglans_regia	76.04	34.63
Juglans_regia	76.04	34.63
Juglans_regia	76.04	34.63
Juglans_regia	76.04	34.63
Juglans_regia	76.04	34.63
Juglans_regia	76.04	34.63
Juglans_regia	76.04	34.63
Juglans_regia	76.04	34.63
Juglans_regia	76.04	34.63
Juglans_regia	76.48	34.62
Juglans_regia	76.63	34.51
Juglans_regia	76.851	43.222
Juglans_regia	76.885	43.197
Juglans_regia	77.121	31.958
Juglans_regia	77.27	38.45
Juglans_regia	77.5	34.88
Juglans_regia	77.58	34.17
Juglans_regia	78.09	30.45
Juglans_regia	78.4	30.93
Juglans_regia	80	41.5
Juglans_regia	80.228	41.296
Juglans_regia	80.239	41.277
Juglans_regia	82.2589	43.34
Juglans_regia	82.2675	43.3708
Juglans_regia	82.2825	43.3461
Juglans_regia	84.124	28.394
Juglans_regia	85.5	42.6
Juglans_regia	87.5833	43.8
Juglans_regia	89.19	42.951
Juglans_regia	90.9667	29.4167
