# Supplementary material for: Genetic and ecological insights into glacial refugia of walnut (Juglans regia L.)
Source: PLoS One. 2017 Oct 12;12(10):e0185974. doi: 10.1371/journal.pone.0185974 (PMC5638312; doi:10.1371/journal.pone.0185974)
Supplement: S4 Table — (XLSX) [file pone.0185974.s004.xlsx]

## Sheet: Sheet1
S4 Table. Locus-wise private alleles in different geographic groups of walnut
Locus	Allele	Frequency	Group
WGA001	164	0.006849	Caucasus
WGA069	188	0.04918	Caucasus
WGA069	166	0.040984	Caucasus
WGA202	277	0.035714	Caucasus
WGA331	259	0.014085	Caucasus
WGA318	184	0.022059	Caucasus
WGA089	210	0.015544	Central Asia
WGA118	176	0.005263	Central Asia
WGA178	206	0.005587	Central Asia
WGA237	247	0.002591	Central Asia
WGA338	184	0.011299	Central Asia
WGA384	230	0.002604	Central Asia
WGA332	208	0.002577	Central Asia
WGA349	283	0.005848	Central Asia
WGA223	150	0.002732	Central Asia
WGA001	196	0.012821	East Asia
WGA004	220	0.003247	East Asia
WGA004	250	0.006494	East Asia
WGA069	186	0.019108	East Asia
WGA106	192	0.003185	East Asia
WGA118	233	0.003289	East Asia
WGA178	200	0.003226	East Asia
WGA202	218	0.006536	East Asia
WGA202	273	0.006536	East Asia
WGA237	259	0.003205	East Asia
WGA338	180	0.003165	East Asia
WGA384	246	0.003289	East Asia
WGA332	226	0.006623	East Asia
WGA332	236	0.003311	East Asia
WGA332	238	0.003311	East Asia
WGA349	267	0.006711	East Asia
WGA223	166	0.00974	East Asia
WGA225	194	0.006803	East Asia
WGA225	186	0.010204	East Asia
WGA009	252	0.01049	East Asia
WGA331	281	0.01	EastEurope
WGA331	261	0.01	EastEurope
WGA001	198	0.003145	SW Asia
WGA001	194	0.003145	SW Asia
WGA001	182	0.028302	SW Asia
WGA004	242	0.003165	SW Asia
WGA004	240	0.03481	SW Asia
WGA004	234	0.006329	SW Asia
WGA069	174	0.009434	SW Asia
WGA069	184	0.003145	SW Asia
WGA106	195	0.003125	SW Asia
WGA106	201	0.00625	SW Asia
WGA106	208	0.00625	SW Asia
WGA118	200	0.006211	SW Asia
WGA118	212	0.009317	SW Asia
WGA118	202	0.009317	SW Asia
WGA178	223	0.009434	SW Asia
WGA178	194	0.003145	SW Asia
WGA178	217	0.003145	SW Asia
WGA178	219	0.009434	SW Asia
WGA178	221	0.018868	SW Asia
WGA178	208	0.022013	SW Asia
WGA202	245	0.023649	SW Asia
WGA202	253	0.037162	SW Asia
WGA202	236	0.040541	SW Asia
WGA237	271	0.012658	SW Asia
WGA237	267	0.003165	SW Asia
WGA321	249	0.003185	SW Asia
WGA321	247	0.012739	SW Asia
WGA321	231	0.019108	SW Asia
WGA331	263	0.003205	SW Asia
WGA338	186	0.009317	SW Asia
WGA338	176	0.003106	SW Asia
WGA384	240	0.003472	SW Asia
WGA332	218	0.006536	SW Asia
WGA349	271	0.007143	SW Asia
WGA349	245	0.007143	SW Asia
WGA349	285	0.010714	SW Asia
WGA349	269	0.007143	SW Asia
WGA223	158	0.029221	SW Asia
WGA223	164	0.006494	SW Asia
WGA223	162	0.003247	SW Asia
WGA223	182	0.003247	SW Asia
WGA223	160	0.029221	SW Asia
WGA223	180	0.012987	SW Asia
WGA225	204	0.006667	SW Asia
WGA225	200	0.023333	SW Asia
WGA225	208	0.013333	SW Asia
WGA318	176	0.010714	SW Asia
WGA318	148	0.010714	SW Asia
WGA009	258	0.003289	SW Asia
WGA009	242	0.003289	SW Asia
