# Supplementary material for: Genetic and ecological insights into glacial refugia of walnut (Juglans regia L.)
Source: PLoS One. 2017 Oct 12;12(10):e0185974. doi: 10.1371/journal.pone.0185974 (PMC5638312; doi:10.1371/journal.pone.0185974)
Supplement: S5 Table — Rows in bold shows the model setting with ΔAICc = 0. (XLSX) [file pone.0185974.s005.xlsx]

## Sheet: S5a Table - unfiltered
S5a Table. Results of model tuning for the unfiltered walnut occurrence data set. Row in bold shows the model setting with ΔAICc = 0.
settings	features	rm	full.AUC	Mean.AUC	Var.AUC	Mean.AUC.DIFF	Var.AUC.DIFF	Mean.OR10	Var.OR10	Mean.ORmin	Var.ORmin	nparm	AICc	delta.AICc	w.AIC	nparam	AUC_bin.1	AUC_bin.2	AUC_bin.3	AUC_bin.4	AUC.DIFF_bin.1	AUC.DIFF_bin.2	AUC.DIFF_bin.3	AUC.DIFF_bin.4	OR10_bin.1	OR10_bin.2	OR10_bin.3	OR10_bin.4	ORmin_bin.1	ORmin_bin.2	ORmin_bin.3	ORmin_bin.4
L_1	L	1	0.8305	0.767227	0.00895841	0.055744	0.0123929	0.177613	0.0197187	0.0254237	0.00162788	8	6846.06	1197.98	6.13e-261	8	0.811993	0.713137	0.816739	0.727037	0	0.108671	0	0.114305	0.0833333	0.322034	0.0338983	0.271186	0	0.0169492	0	0.0847458
LQ_1	LQ	1	0.9339	0.908105	0.000555871	0.0191361	0.0013863	0.139336	0.00508014	0.0127119	0.000646366	16	6027.88	379.805	2.84e-83	16	0.922625	0.909192	0.910895	0.889708	0.00640551	0.0157326	0.00387531	0.0505309	0.116667	0.237288	0.0677966	0.135593	0	0	0	0.0508475
H_1	H	1	0.9563	0.880515	0.00961644	0.0790293	0.0101699	0.261441	0.00685315	0.0591808	0.00259512	71	5862.86	214.781	1.94e-47	71	0.896177	0.933947	0.800307	0.891629	0.0682442	0.0164514	0.157482	0.0739397	0.3	0.220339	0.355932	0.169492	0.0333333	0	0.101695	0.101695
LQH_1	LQH	1	0.9562	0.878874	0.0102957	0.0804793	0.0107335	0.261441	0.00685315	0.0676554	0.00384316	67	5845.96	197.882	9.05e-44	67	0.897523	0.931392	0.794808	0.891775	0.0670625	0.0186652	0.162525	0.0736642	0.3	0.220339	0.355932	0.169492	0.0333333	0	0.135593	0.101695
LQHP_1	LQHP	1	0.9673	0.88637	0.0163105	0.0861937	0.01513	0.235734	0.0199401	0.109675	0.00583104	73	5695.81	47.7366	3.63e-11	73	0.900872	0.971802	0.792373	0.880432	0.0744069	0	0.172772	0.0975959	0.366667	0.0508475	0.322034	0.20339	0.116667	0	0.152542	0.169492
LQHPT_1	LQHPT	1	0.9674	0.900859	0.00710012	0.0672881	0.00704397	0.231497	0.0175046	0.0381356	0.00313607	118	6283.48	635.402	8.92e-139	118	0.866417	0.972002	0.892734	0.872282	0.10309	0	0.0634268	0.102635	0.366667	0.101695	0.135593	0.322034	0	0	0.0338983	0.118644
L_1.5	L	1.5	0.8305	0.767227	0.00895841	0.055744	0.0123929	0.177613	0.0197187	0.0254237	0.00162788	8	6846.06	1197.98	6.13e-261	8	0.811993	0.713137	0.816739	0.727037	0	0.108671	0	0.114305	0.0833333	0.322034	0.0338983	0.271186	0	0.0169492	0	0.0847458
LQ_1.5	LQ	1.5	0.9339	0.908105	0.000555871	0.0191361	0.0013863	0.139336	0.00508014	0.0127119	0.000646366	16	6027.88	379.805	2.84e-83	16	0.922625	0.909192	0.910895	0.889708	0.00640551	0.0157326	0.00387531	0.0505309	0.116667	0.237288	0.0677966	0.135593	0	0	0	0.0508475
H_1.5	H	1.5	0.9544	0.903779	0.00447592	0.054814	0.0047771	0.219562	0.00371144	0.0254237	0.00105334	47	5798.66	150.581	1.69e-33	47	0.92438	0.936237	0.848883	0.905617	0.0424861	0.0115689	0.10741	0.0577909	0.183333	0.220339	0.305085	0.169492	0	0	0.0677966	0.0338983
LQH_1.5	LQH	1.5	0.9536	0.906181	0.00376438	0.0517666	0.00424033	0.168785	0.012259	0.00847458	0.000287274	49	5817.88	169.799	1.14e-37	49	0.924472	0.939946	0.858349	0.901958	0.0422707	0.00690536	0.0973604	0.06053	0.166667	0.0338983	0.305085	0.169492	0	0	0	0.0338983
LQHP_1.5	LQHP	1.5	0.9665	0.912432	0.00905972	0.06261	0.00782828	0.198164	0.0114661	0.0548729	0.00639441	63	5685.9	37.8234	5.16e-09	63	0.934345	0.978493	0.854586	0.882303	0.0425567	0	0.111774	0.096109	0.233333	0.0508475	0.305085	0.20339	0.05	0	0	0.169492
LQHPT_1.5	LQHPT	1.5	0.9635	0.904259	0.00637397	0.0649386	0.00681154	0.164054	0.0111751	0.0508475	0.00823518	100	5948.42	300.337	5.12e-66	100	0.87917	0.971454	0.896806	0.869607	0.0932204	0	0.0592708	0.107263	0.283333	0.0338983	0.135593	0.20339	0	0	0.0169492	0.186441
L_2	L	2	0.8305	0.767328	0.00889969	0.0556136	0.0123347	0.177613	0.0197187	0.0254237	0.00162788	8	6846.06	1197.98	6.13e-261	8	0.811885	0.713336	0.816724	0.727366	0	0.108449	0	0.114005	0.0833333	0.322034	0.0338983	0.271186	0	0.0169492	0	0.0847458
LQ_2	LQ	2	0.9339	0.907617	0.000482335	0.0197413	0.00112771	0.139336	0.00508014	0.0254237	0.00258546	16	6027.88	379.805	2.84e-83	16	0.922785	0.905478	0.910183	0.892024	0.00737037	0.0194468	0.00487088	0.0472774	0.116667	0.237288	0.0677966	0.135593	0	0	0	0.101695
H_2	H	2	0.9538	0.915003	0.00154108	0.041789	0.00189628	0.156073	0.00828505	0.0168079	0.000185212	50	5832.58	184.5	7.29e-41	50	0.925013	0.937759	0.884607	0.912632	0.0377155	0.00980697	0.070182	0.0494515	0.166667	0.0338983	0.254237	0.169492	0.0333333	0	0.0169492	0.0169492
LQH_2	LQH	2	0.951	0.917501	0.0018506	0.0367667	0.00242936	0.143503	0.00508921	0.00847458	0.000287274	37	5815.99	167.911	2.92e-37	37	0.929852	0.944908	0.888556	0.906688	0.0297845	0	0.0650491	0.0522332	0.133333	0.0508475	0.220339	0.169492	0	0	0	0.0338983
LQHP_2	LQHP	2	0.9657	0.929314	0.00531755	0.0449449	0.00459442	0.168715	0.00667036	0.0381356	0.00581729	49	5652.16	4.07979	0.109743	49	0.943073	0.981669	0.906842	0.885671	0.0299871	0	0.0579267	0.0918659	0.183333	0.0508475	0.237288	0.20339	0	0	0	0.152542
LQHPT_2	LQHPT	2	0.9643	0.908726	0.00738418	0.0615466	0.007595	0.184887	0.0195379	0.0550847	0.00983913	75	5655.81	7.73145	0.0176778	75	0.874804	0.976363	0.915553	0.868186	0.0967924	0	0.041148	0.108246	0.366667	0.0338983	0.135593	0.20339	0	0	0.0169492	0.20339
L_2.5	L	2.5	0.8305	0.767173	0.00894418	0.0556428	0.0123415	0.18185	0.0181666	0.0254237	0.00162788	8	6846.1	1198.02	6.02e-261	8	0.81171	0.712581	0.816741	0.727659	0	0.109126	0	0.113445	0.0833333	0.322034	0.0508475	0.271186	0	0.0169492	0	0.0847458
LQ_2.5	LQ	2.5	0.9345	0.907398	0.000611673	0.0197986	0.001376	0.135169	0.00540147	0.0254237	0.00258546	16	6021.85	373.768	5.8e-82	16	0.924582	0.908698	0.906715	0.889598	0.00249178	0.0159337	0.00985104	0.050918	0.1	0.237288	0.0677966	0.135593	0	0	0	0.101695
H_2.5	H	2.5	0.9538	0.92139	0.000708437	0.0350645	0.0010911	0.151836	0.005141	0.0125706	0.000255434	42	5840.53	192.456	1.36e-42	42	0.926045	0.94018	0.904105	0.91523	0.0361318	0.00776304	0.0497781	0.0465849	0.166667	0.0508475	0.220339	0.169492	0.0333333	0	0	0.0169492
LQH_2.5	LQH	2.5	0.95	0.923611	0.00116265	0.0288911	0.00153435	0.135028	0.00364008	0.00423729	7.18e-05	36	5846.21	198.136	7.97e-44	36	0.934457	0.945525	0.903164	0.911297	0.0216834	0	0.048089	0.0457922	0.133333	0.0508475	0.186441	0.169492	0	0	0	0.0169492
LQHP_2.5	LQHP	2.5	0.9649	0.938757	0.00441338	0.034473	0.00419922	0.151695	0.0063995	0.0381356	0.00581729	45	5669.21	21.1352	2.17e-05	45	0.949138	0.981047	0.936385	0.888456	0.0241148	0	0.0259338	0.0878435	0.2	0.0338983	0.169492	0.20339	0	0	0	0.152542
LQHPT_2.5	LQHPT	2.5	0.967	0.907852	0.00857031	0.0633358	0.00890105	0.176554	0.0157761	0.0508475	0.0103419	54	5709.55	61.4715	3.78e-14	54	0.868613	0.977936	0.921408	0.863451	0.103533	0	0.0358935	0.113917	0.333333	0.0338983	0.135593	0.20339	0	0	0	0.20339
L_3	L	3	0.8305	0.767971	0.0086385	0.0547792	0.0119713	0.18185	0.0181666	0.0211864	0.00179546	8	6846.36	1198.28	5.28e-261	8	0.811462	0.715217	0.817086	0.728117	0	0.10648	0	0.112636	0.0833333	0.322034	0.0508475	0.271186	0	0	0	0.0847458
LQ_3	LQ	3	0.9344	0.908486	0.000518497	0.018056	0.00126749	0.135169	0.00540147	0.00847458	0.000287274	14	6024.3	376.224	1.7e-82	14	0.925342	0.907964	0.907493	0.893146	0	0.016085	0.00880285	0.0473363	0.1	0.237288	0.0677966	0.135593	0	0	0	0.0338983
H_3	H	3	0.9542	0.926284	0.000393496	0.0296589	0.000841981	0.134958	0.00322866	0.0125706	0.000255434	33	5845.98	197.902	8.96e-44	33	0.927047	0.942215	0.918786	0.917088	0.0346951	0.00566396	0.0334501	0.0448265	0.15	0.0508475	0.169492	0.169492	0.0333333	0	0	0.0169492
LQH_3	LQH	3	0.9494	0.923595	0.00115424	0.0268908	0.00150544	0.130791	0.00313096	0.00847458	0.000287274	25	5841.42	193.337	8.78e-43	25	0.93665	0.943886	0.903683	0.910161	0.0167489	0	0.0456625	0.0451519	0.133333	0.0508475	0.169492	0.169492	0	0	0	0.0338983
LQHP_3	LQHP	3	0.9654	0.939748	0.00473669	0.0325423	0.00467507	0.122246	0.00519409	0.0381356	0.00581729	37	5658.37	10.2935	0.00491011	37	0.953383	0.980312	0.939636	0.885661	0.0178506	0	0.0222144	0.0901042	0.15	0.0338983	0.101695	0.20339	0	0	0	0.152542
LQHPT_3	LQHPT	3	0.9636	0.914992	0.0077865	0.0551078	0.00803151	0.146963	0.0191835	0.0508475	0.0103419	45	5701.09	53.0153	2.6e-12	45	0.876107	0.977819	0.935222	0.870822	0.092056	0	0.0223628	0.106012	0.316667	0.0338983	0.0338983	0.20339	0	0	0	0.20339
L_3.5	L	3.5	0.8304	0.768476	0.00845006	0.0541572	0.011709	0.18185	0.0208478	0.0169492	0.00114909	8	6846.71	1198.63	4.43e-261	8	0.811233	0.717053	0.817395	0.728224	0	0.104665	0	0.111964	0.0833333	0.322034	0.0338983	0.288136	0	0	0	0.0677966
LQ_3.5	LQ	3.5	0.9341	0.907761	0.000751212	0.0188892	0.00148692	0.139407	0.00547807	0.0254237	0.00258546	15	6027.96	379.882	2.73e-83	15	0.928182	0.908536	0.904651	0.889675	0	0.0150138	0.00950758	0.0510355	0.1	0.237288	0.0677966	0.152542	0	0	0	0.101695
H_3.5	H	3.5	0.9543	0.929006	0.000317623	0.0263406	0.000829117	0.13072	0.00195268	0.0125706	0.000255434	33	5865.72	217.646	4.62e-48	33	0.928998	0.942014	0.928219	0.916793	0.031661	0.00560779	0.0227398	0.045354	0.15	0.0677966	0.135593	0.169492	0.0333333	0	0	0.0169492
LQH_3.5	LQH	3.5	0.9487	0.925333	0.000777292	0.0230625	0.00124463	0.11815	0.00363978	0.00847458	0.000287274	27	5862.33	214.253	2.52e-47	27	0.938217	0.940329	0.912114	0.910671	0.0123523	0	0.0358859	0.044012	0.116667	0.0338983	0.152542	0.169492	0	0	0	0.0338983
LQHP_3.5	LQHP	3.5	0.9649	0.940413	0.00419633	0.0306386	0.00389528	0.122246	0.00519409	0.0381356	0.00581729	35	5655.77	7.695	0.018003	35	0.956605	0.978817	0.935327	0.890903	0.0142679	0	0.0258577	0.0824286	0.15	0.0338983	0.101695	0.20339	0	0	0	0.152542
LQHPT_3.5	LQHPT	3.5	0.9645	0.922947	0.00603309	0.0478375	0.00604623	0.159675	0.0159972	0.0508475	0.0103419	42	5658.51	10.4315	0.00458275	42	0.905465	0.978197	0.935585	0.872541	0.0612322	0	0.0262591	0.103859	0.316667	0.0338983	0.0847458	0.20339	0	0	0	0.20339
L_4	L	4	0.8302	0.768759	0.00835725	0.0537109	0.0115155	0.186088	0.0221206	0.0169492	0.00114909	8	6847.16	1199.08	3.55e-261	8	0.81102	0.717742	0.817666	0.728608	0	0.103896	0	0.110948	0.0833333	0.322034	0.0338983	0.305085	0	0	0	0.0677966
LQ_4	LQ	4	0.9342	0.908433	0.000828423	0.018767	0.00150495	0.135169	0.00540147	0.0127119	0.000646366	13	6028.36	380.277	2.24e-83	13	0.929662	0.910731	0.903714	0.889625	0	0.0124858	0.0112168	0.0513656	0.1	0.237288	0.0677966	0.135593	0	0	0	0.0508475
H_4	H	4	0.9543	0.931247	0.000293673	0.02302	0.000814082	0.126483	0.00158641	0.0125706	0.000255434	28	5870.73	222.651	3.79e-49	28	0.93207	0.939919	0.935825	0.917173	0.0267848	0.00716282	0.0135937	0.0445386	0.15	0.0847458	0.101695	0.169492	0.0333333	0	0	0.0169492
LQH_4	LQH	4	0.9467	0.92492	0.00128873	0.0232924	0.00157504	0.113983	0.0037257	0.00847458	0.000287274	22	5867.64	219.557	1.78e-48	22	0.940728	0.944903	0.905541	0.908507	0.00724059	0	0.0410228	0.0449061	0.1	0.0338983	0.152542	0.169492	0	0	0	0.0338983
LQHP_4	LQHP	4	0.9656	0.94018	0.00415963	0.0290391	0.00437174	0.118008	0.00511509	0.0423729	0.0054582	38	5648.08	0	0.843903	38	0.9559	0.974993	0.941759	0.888068	0.0136475	0	0.0171733	0.0853356	0.15	0.0508475	0.0677966	0.20339	0	0.0169492	0	0.152542
LQHPT_4	LQHPT	4	0.9653	0.926296	0.00577494	0.0427473	0.00567018	0.138771	0.010861	0.0508475	0.0103419	48	5661.26	13.1822	0.00115826	48	0.917253	0.979981	0.934297	0.873651	0.0480755	0	0.0218438	0.10107	0.25	0.0338983	0.0677966	0.20339	0	0	0	0.20339
L_4.5	L	4.5	0.8299	0.769007	0.00826449	0.0532768	0.0113362	0.177613	0.0258472	0.0169492	0.00114909	8	6847.8	1199.72	2.57e-261	8	0.810662	0.718841	0.818049	0.728478	0	0.102644	0	0.110463	0.0833333	0.322034	0	0.305085	0	0	0	0.0677966
LQ_4.5	LQ	4.5	0.933	0.909126	0.000662918	0.0162102	0.000952891	0.135169	0.00540147	0.00847458	0.000287274	13	6024.58	376.5	1.48e-82	13	0.929232	0.911614	0.897985	0.897673	0	0.0112634	0.0118574	0.0417198	0.1	0.237288	0.0677966	0.135593	0	0	0	0.0338983
H_4.5	H	4.5	0.9539	0.932246	0.00032361	0.0211378	0.000885819	0.126483	0.00158641	0.0125706	0.000255434	27	5889.97	241.889	2.52e-53	27	0.934141	0.9371	0.940598	0.917144	0.0241809	0.00946685	0.0066517	0.0442517	0.15	0.0847458	0.101695	0.169492	0.0333333	0	0	0.0169492
LQH_4.5	LQH	4.5	0.9459	0.925764	0.00122666	0.0207479	0.00157099	0.105579	0.00353955	0.00847458	0.000287274	24	5886.43	238.357	1.47e-52	24	0.941832	0.944732	0.908492	0.908	0.00216551	0	0.0366422	0.0441837	0.0833333	0.0338983	0.135593	0.169492	0	0	0	0.0338983
LQHP_4.5	LQHP	4.5	0.9639	0.938868	0.00426918	0.0293338	0.00435871	0.122246	0.00461954	0.0466102	0.00524275	40	5686.36	38.2836	4.1e-09	40	0.956915	0.976153	0.934014	0.888392	0.0100008	0	0.0223724	0.0849618	0.15	0.0508475	0.0847458	0.20339	0	0.0338983	0	0.152542
LQHPT_4.5	LQHPT	4.5	0.9641	0.923722	0.00532091	0.0440521	0.0055818	0.138771	0.010861	0.0716808	0.00925311	51	5704.41	56.3304	4.95e-13	51	0.912074	0.977358	0.929649	0.875807	0.0518654	0	0.023784	0.100559	0.25	0.0338983	0.0677966	0.20339	0.0833333	0	0	0.20339
L_5	L	5	0.8296	0.769576	0.00809154	0.0525963	0.0110581	0.177613	0.0258472	0.0169492	0.00114909	8	6848.6	1200.52	1.73e-261	8	0.810507	0.720659	0.818434	0.728703	0	0.100748	0	0.109637	0.0833333	0.322034	0	0.305085	0	0	0	0.0677966
LQ_5	LQ	5	0.934	0.909673	0.000815282	0.0157778	0.00103876	0.131003	0.00586168	0.00847458	0.000287274	13	6037.81	389.732	1.98e-85	13	0.930665	0.914992	0.897863	0.895171	0	0.00751803	0.0130131	0.0425799	0.0833333	0.237288	0.0677966	0.135593	0	0	0	0.0338983
H_5	H	5	0.9537	0.932677	0.000374962	0.0199321	0.000977236	0.105297	0.00478233	0.00840395	9.42e-05	33	5931.48	283.407	2.43e-62	33	0.935339	0.933153	0.944605	0.917612	0.0225306	0.0125688	0.000994915	0.0436342	0.15	0.0847458	0.0169492	0.169492	0.0166667	0	0	0.0169492
LQH_5	LQH	5	0.9447	0.925269	0.00129717	0.0201608	0.00167057	0.105579	0.00353955	0.00847458	0.000287274	27	5914.76	266.685	1.04e-58	27	0.943422	0.943156	0.908622	0.905876	0	0	0.0352319	0.0454114	0.0833333	0.0338983	0.135593	0.169492	0	0	0	0.0338983
LQHP_5	LQHP	5	0.9626	0.940774	0.0044281	0.0256183	0.00425483	0.109675	0.00506498	0.0381356	0.00581729	41	5707.83	59.7565	8.92e-14	41	0.961433	0.978666	0.932354	0.890641	0.00223842	0	0.0195435	0.0806913	0.116667	0.0338983	0.0847458	0.20339	0	0	0	0.152542
LQHPT_5	LQHPT	5	0.9644	0.92603	0.00443399	0.0411257	0.00474831	0.142938	0.0121664	0.0508475	0.00823518	46	5704.54	56.4586	4.64e-13	46	0.923225	0.975107	0.924871	0.880919	0.0439987	0	0.026067	0.094437	0.266667	0.0338983	0.0677966	0.20339	0	0.0169492	0	0.186441

## Sheet: S5b Table - filtered 10 km
S5b Table. Results of model tuning for the walnut occurrence data set filtered at 10 km. Row in bold shows the model setting with ΔAICc = 0.
settings	features	rm	full.AUC	Mean.AUC	Var.AUC	Mean.AUC.DIFF	Var.AUC.DIFF	Mean.OR10	Var.OR10	Mean.ORmin	Var.ORmin	nparm	AICc	delta.AICc	w.AIC	nparam	AUC_bin.1	AUC_bin.2	AUC_bin.3	AUC_bin.4	AUC.DIFF_bin.1	AUC.DIFF_bin.2	AUC.DIFF_bin.3	AUC.DIFF_bin.4	OR10_bin.1	OR10_bin.2	OR10_bin.3	OR10_bin.4	ORmin_bin.1	ORmin_bin.2	ORmin_bin.3	ORmin_bin.4
L_1	L	1	0.8317	0.784896	0.0145989	0.0488466	0.0101974	0.0588235	0.00692042	0.0294118	0.00346021	7	3924.93	440.287	2.07e-96	7	0.869494	0.703903	0.805274	0.760915	0	0.124166	0.00508529	0.0661353	0	0.0588235	0	0.176471	0	0	0	0.117647
LQ_1	LQ	1	0.9267	0.910863	0.00138572	0.0194637	0.00169138	0.161765	0.0118224	0.0294118	0.00346021	12	3562.69	78.0461	9.43e-18	12	0.924929	0.896606	0.933262	0.888656	0	0.0292176	0	0.0486373	0.147059	0.294118	0.0294118	0.176471	0	0	0	0.117647
H_1	H	1	0.9486	0.898467	0.00235291	0.0518153	0.00321506	0.191176	0.0100923	0.0661765	0.00598328	63	3664.72	180.08	6.58e-40	63	0.907429	0.870124	0.933641	0.882674	0.0390069	0.0798446	0.0112402	0.0771696	0.147059	0.323529	0.0882353	0.205882	0	0.117647	0	0.147059
LQH_1	LQH	1	0.9467	0.895212	0.00220153	0.0521467	0.00328233	0.205882	0.00749712	0.0514706	0.00482987	57	3629.65	145.006	2.72e-32	57	0.90965	0.870144	0.926262	0.874794	0.0317412	0.0785123	0.0161716	0.0821618	0.176471	0.323529	0.117647	0.205882	0	0.0588235	0	0.147059
LQHP_1	LQHP	1	0.9561	0.906643	0.00365076	0.0552199	0.00525249	0.242647	0.00540657	0.0882353	0.00865052	57	3576.42	91.7813	9.82e-21	57	0.918285	0.9089	0.941171	0.858218	0.0494363	0.0460647	0.0123775	0.113001	0.323529	0.264706	0.147059	0.235294	0.0294118	0.117647	0	0.205882
LQHPT_1	LQHPT	1	0.9699	0.897512	0.00450509	0.0718554	0.00723859	0.286765	0.0325115	0.0955882	0.0111736	84	3727.27	242.63	1.72e-53	84	0.875138	0.907571	0.947606	0.859732	0.104486	0.0573706	0.00868529	0.116879	0.470588	0.382353	0.0588235	0.235294	0.117647	0.0294118	0	0.235294
L_1.5	L	1.5	0.8317	0.784926	0.014546	0.0487015	0.0101595	0.0588235	0.00692042	0.0294118	0.00346021	7	3924.93	440.287	2.07e-96	7	0.869379	0.704012	0.805156	0.761156	0	0.124057	0.00513137	0.0656176	0	0.0588235	0	0.176471	0	0	0	0.117647
LQ_1.5	LQ	1.5	0.9267	0.909765	0.00166739	0.0213953	0.002005	0.147059	0.00980392	0.0294118	0.00346021	12	3562.81	78.1706	8.86e-18	12	0.928138	0.892674	0.932029	0.886221	0	0.0330745	0	0.0525069	0.117647	0.264706	0.0294118	0.176471	0	0	0	0.117647
H_1.5	H	1.5	0.9436	0.908001	0.00320308	0.0398821	0.00371635	0.176471	0.0149942	0.0441176	0.00259516	47	3596.11	111.464	5.22e-25	47	0.927385	0.871468	0.942741	0.890409	0.0212873	0.0761118	0	0.0621294	0.147059	0.323529	0.0294118	0.205882	0	0.0882353	0	0.0882353
LQH_1.5	LQH	1.5	0.9403	0.906977	0.00256509	0.0334772	0.00422051	0.161765	0.0118224	0.0147059	0.000865052	38	3565.05	80.4047	2.9e-18	38	0.933921	0.883674	0.930735	0.879579	0.00108039	0.0599627	0.00119608	0.0716696	0.0882353	0.294118	0.0588235	0.205882	0	0	0	0.0588235
LQHP_1.5	LQHP	1.5	0.9546	0.922721	0.00334837	0.0362159	0.00518505	0.154412	0.00829008	0.0661765	0.00944348	55	3574.28	89.6393	2.86e-20	55	0.927768	0.935459	0.952735	0.874924	0.0306265	0.0183451	0	0.0958922	0.205882	0.147059	0.0294118	0.235294	0	0.0588235	0	0.205882
LQHPT_1.5	LQHPT	1.5	0.9582	0.911133	0.00328286	0.0494699	0.0058172	0.235294	0.0144175	0.0735294	0.00605536	50	3513.05	28.4053	5.67e-07	50	0.900976	0.929459	0.944697	0.8694	0.0683294	0.0279725	0.000594118	0.100983	0.382353	0.235294	0.0882353	0.235294	0.0882353	0.0294118	0	0.176471
L_2	L	2	0.8318	0.785426	0.0143572	0.0479252	0.00994166	0.0588235	0.00692042	0.0294118	0.00346021	7	3925.03	440.391	1.96e-96	7	0.869541	0.705153	0.80515	0.761859	0	0.122885	0.00496275	0.0638529	0	0.0588235	0	0.176471	0	0	0	0.117647
LQ_2	LQ	2	0.9266	0.910329	0.00172753	0.0211547	0.00199963	0.154412	0.012327	0.0294118	0.00346021	13	3565.55	80.9065	2.26e-18	13	0.932088	0.893194	0.929956	0.886079	0	0.0317176	0	0.052901	0.117647	0.294118	0.0294118	0.176471	0	0	0	0.117647
H_2	H	2	0.942	0.911948	0.00326832	0.0356924	0.00364373	0.161765	0.0129758	0.0220588	0.000792964	45	3603.3	118.661	1.43e-26	45	0.932435	0.873426	0.945726	0.896203	0.0133941	0.0751304	0	0.0542451	0.117647	0.294118	0.0294118	0.205882	0	0.0294118	0	0.0588235
LQH_2	LQH	2	0.9356	0.913806	0.00223713	0.0278324	0.00331634	0.154412	0.0134804	0.0147059	0.000865052	27	3545.71	61.072	4.58e-14	27	0.939512	0.899853	0.933709	0.88215	0	0.0446569	0	0.0666725	0.0588235	0.294118	0.0588235	0.205882	0	0	0	0.0588235
LQHP_2	LQHP	2	0.9578	0.929722	0.00369371	0.0285422	0.00536225	0.139706	0.00771338	0.0514706	0.0105969	50	3539.11	54.4732	1.24e-12	50	0.935515	0.950641	0.9544	0.878332	0.0186373	0.00446372	0	0.0910676	0.176471	0.117647	0.0294118	0.235294	0	0	0	0.205882
LQHPT_2	LQHPT	2	0.9587	0.924459	0.00187668	0.0343051	0.00345455	0.205882	0.00634371	0.0441176	0.00778547	47	3506.9	22.2577	1.23e-05	47	0.929574	0.941332	0.939329	0.8876	0.0331157	0.017801	0.00410196	0.082202	0.264706	0.235294	0.0882353	0.235294	0	0	0	0.176471
L_2.5	L	2.5	0.8317	0.786096	0.0139759	0.0468843	0.00958209	0.0588235	0.00692042	0.0294118	0.00346021	7	3925.12	440.484	1.87e-96	7	0.869512	0.707247	0.80495	0.762674	0	0.121016	0.00508039	0.0614412	0	0.0588235	0	0.176471	0	0	0	0.117647
LQ_2.5	LQ	2.5	0.9262	0.910824	0.00196174	0.0212554	0.00199577	0.147059	0.0126874	0.0294118	0.00346021	14	3570.7	86.0602	1.72e-19	14	0.93895	0.892612	0.925921	0.885812	0	0.0324265	0	0.0525951	0.0588235	0.294118	0.0588235	0.176471	0	0	0	0.117647
H_2.5	H	2.5	0.9418	0.911629	0.00360694	0.0346544	0.00408187	0.147059	0.00865052	0.0294118	0.0017301	38	3587.81	103.164	3.31e-23	38	0.933779	0.869738	0.945926	0.897074	0.00769706	0.0774284	0	0.0534922	0.117647	0.235294	0.0294118	0.205882	0	0.0294118	0	0.0882353
LQH_2.5	LQH	2.5	0.9347	0.915968	0.00254179	0.0264304	0.00297856	0.147059	0.0155709	0.0147059	0.000865052	22	3541.01	56.3681	4.81e-13	22	0.947047	0.900256	0.933082	0.883488	0	0.0427029	0	0.0630186	0.0294118	0.294118	0.0588235	0.205882	0	0	0	0.0588235
LQHP_2.5	LQHP	2.5	0.9561	0.930987	0.00314513	0.0251848	0.00470437	0.147059	0.0109573	0.0514706	0.0105969	39	3500.3	15.6622	0.000331924	39	0.9398	0.948471	0.952762	0.882915	0.0120824	0.00432647	0	0.0843304	0.235294	0.0882353	0.0294118	0.235294	0	0	0	0.205882
LQHPT_2.5	LQHPT	2.5	0.9567	0.925775	0.00204679	0.0308495	0.00341238	0.191176	0.00259516	0.0441176	0.00778547	42	3499.79	15.1477	0.0004293	42	0.935844	0.947185	0.932471	0.8876	0.0221363	0.0105088	0.00983824	0.0809147	0.205882	0.205882	0.117647	0.235294	0	0	0	0.176471
L_3	L	3	0.8315	0.786273	0.0137596	0.0459988	0.00929213	0.0588235	0.00692042	0.0294118	0.00346021	7	3925.5	440.856	1.55e-96	7	0.869435	0.708391	0.804441	0.762824	0	0.119671	0.00537941	0.0589451	0	0.0588235	0	0.176471	0	0	0	0.117647
LQ_3	LQ	3	0.9265	0.911421	0.00213981	0.0207669	0.00190029	0.147059	0.0126874	0.0220588	0.00194637	13	3570.31	85.6678	2.09e-19	13	0.943879	0.892829	0.922659	0.886318	0	0.0318049	0	0.0512627	0.0588235	0.294118	0.0588235	0.176471	0	0	0	0.0882353
H_3	H	3	0.9414	0.912022	0.00358752	0.0337078	0.00412213	0.147059	0.00865052	0.0367647	0.00309977	39	3606.77	122.129	2.52e-27	39	0.936038	0.870362	0.944782	0.896906	0.00500196	0.0759755	0	0.0538539	0.117647	0.235294	0.0294118	0.205882	0	0.0294118	0	0.117647
LQH_3	LQH	3	0.9339	0.917719	0.00252326	0.0245172	0.00262422	0.132353	0.0152826	0.0147059	0.000865052	20	3541.73	57.0875	3.35e-13	20	0.949809	0.902806	0.933029	0.885232	0	0.0380961	0	0.0599725	0	0.264706	0.0588235	0.205882	0	0	0	0.0588235
LQHP_3	LQHP	3	0.9543	0.92833	0.0021295	0.0266029	0.00349189	0.161765	0.010669	0.0441176	0.00778547	40	3512	27.3583	9.58e-07	40	0.929879	0.945174	0.948203	0.890065	0.0247137	0.00620392	0	0.0754941	0.264706	0.0882353	0.0588235	0.235294	0	0	0	0.176471
LQHPT_3	LQHPT	3	0.9577	0.918266	0.000941985	0.0373301	0.00157435	0.227941	0.00309977	0.0441176	0.00778547	38	3487.94	3.29499	0.160897	38	0.928012	0.936141	0.913203	0.895709	0.0296	0.0204265	0.028001	0.0712931	0.264706	0.264706	0.147059	0.235294	0	0	0	0.176471
L_3.5	L	3.5	0.8313	0.786943	0.0131804	0.0446708	0.00872034	0.0588235	0.00692042	0.0294118	0.00346021	7	3925.84	441.203	1.31e-96	7	0.8692	0.711462	0.803447	0.763662	0	0.116589	0.00608725	0.0560069	0	0.0588235	0	0.176471	0	0	0	0.117647
LQ_3.5	LQ	3.5	0.9258	0.910696	0.00257487	0.02169	0.0022085	0.132353	0.0118224	0.0220588	0.00194637	13	3574.4	89.7636	2.69e-20	13	0.948265	0.894318	0.918671	0.881529	0	0.0302833	0	0.0564765	0.0294118	0.264706	0.0588235	0.176471	0	0	0	0.0882353
H_3.5	H	3.5	0.9411	0.911772	0.00357752	0.0329801	0.00426333	0.139706	0.0111736	0.0367647	0.00309977	42	3636.93	152.291	7.12e-34	42	0.936665	0.870524	0.943921	0.895979	0.00193235	0.0748294	0	0.0551588	0.117647	0.235294	0	0.205882	0	0.0294118	0	0.117647
LQH_3.5	LQH	3.5	0.9335	0.919163	0.0027287	0.0232578	0.00237054	0.132353	0.0152826	0.0147059	0.000865052	18	3540.44	55.7985	6.39e-13	18	0.954994	0.903835	0.931494	0.886329	0	0.0359235	0	0.0571078	0	0.264706	0.0588235	0.205882	0	0	0	0.0588235
LQHP_3.5	LQHP	3.5	0.9537	0.93215	0.00261289	0.0220257	0.00420244	0.110294	0.00944348	0.0441176	0.00778547	37	3508.86	24.219	4.6e-06	37	0.942459	0.947915	0.950238	0.887988	0.0101912	0	0	0.0779118	0.0882353	0.117647	0	0.235294	0	0	0	0.176471
LQHPT_3.5	LQHPT	3.5	0.9556	0.929196	0.00159559	0.0232113	0.00303286	0.154412	0.00540657	0.0441176	0.00778547	39	3508.57	23.9265	5.33e-06	39	0.944744	0.945332	0.930724	0.895985	0.0100186	0.0124314	0	0.0703951	0.176471	0.147059	0.0588235	0.235294	0	0	0	0.176471
L_4	L	4	0.831	0.787508	0.0126609	0.0434119	0.00821712	0.0588235	0.00692042	0.0294118	0.00346021	7	3926.3	441.661	1.04e-96	7	0.868824	0.714137	0.802609	0.764462	0	0.113849	0.00680294	0.0529961	0	0.0588235	0	0.176471	0	0	0	0.117647
LQ_4	LQ	4	0.9255	0.910205	0.0029812	0.0221034	0.00235841	0.139706	0.0129037	0.0220588	0.00194637	13	3579.29	94.6527	2.34e-21	13	0.952571	0.894526	0.914276	0.879447	0	0.0296873	0	0.0587265	0.0294118	0.264706	0.0588235	0.205882	0	0	0	0.0882353
H_4	H	4	0.9398	0.910811	0.00369226	0.0330071	0.00448965	0.139706	0.0111736	0.0441176	0.00490196	33	3621.16	136.518	1.9e-30	33	0.936697	0.869132	0.943076	0.894338	0	0.075098	0	0.0569304	0.117647	0.235294	0	0.205882	0	0.0294118	0	0.147059
LQH_4	LQH	4	0.9329	0.919502	0.00282481	0.0227145	0.00226328	0.125	0.0129037	0.0147059	0.000865052	18	3544.69	60.0486	7.63e-14	18	0.956903	0.903703	0.930656	0.886747	0	0.0350304	0	0.0558275	0	0.235294	0.0588235	0.205882	0	0	0	0.0588235
LQHP_4	LQHP	4	0.9528	0.931462	0.00139551	0.0215525	0.00255959	0.132353	0.0100923	0.0294118	0.00346021	40	3530.66	46.0237	8.47e-11	40	0.941721	0.938544	0.946244	0.899338	0.0104853	0.010848	0	0.0648765	0.117647	0.176471	0	0.235294	0	0	0	0.117647
LQHPT_4	LQHPT	4	0.9571	0.927481	0.00117803	0.0205885	0.00267084	0.176471	0.00634371	0.0294118	0.00346021	38	3498.36	13.7204	0.000876384	38	0.940638	0.943688	0.925444	0.900153	0.00940588	0.00786471	0	0.0650833	0.205882	0.205882	0.0588235	0.235294	0	0	0	0.117647
L_4.5	L	4.5	0.8307	0.787754	0.0122199	0.0422581	0.00778538	0.0514706	0.00713668	0.0294118	0.00346021	7	3926.79	442.148	8.14e-97	7	0.868288	0.716421	0.801779	0.764526	0	0.111394	0.00741471	0.0502235	0	0.0294118	0	0.176471	0	0	0	0.117647
LQ_4.5	LQ	4.5	0.9247	0.909538	0.00330814	0.0221225	0.00244384	0.132353	0.0152826	0.0220588	0.00194637	14	3588.01	103.372	2.99e-23	14	0.955476	0.895015	0.909924	0.877738	0	0.0283657	0	0.0601245	0	0.264706	0.0588235	0.205882	0	0	0	0.0882353
H_4.5	H	4.5	0.938	0.91099	0.00367986	0.0325431	0.00438038	0.147059	0.0132641	0.0367647	0.00540657	32	3638.89	154.25	2.67e-34	32	0.939482	0.868824	0.940453	0.895203	0	0.0744833	0	0.0556892	0.117647	0.264706	0	0.205882	0	0	0	0.147059
LQH_4.5	LQH	4.5	0.9325	0.920185	0.00286084	0.021589	0.00216168	0.125	0.0129037	0.0147059	0.000865052	18	3549.16	64.5213	8.16e-15	18	0.958421	0.906806	0.929344	0.886168	0	0.0306608	0	0.0556951	0	0.235294	0.0588235	0.205882	0	0	0	0.0588235
LQHP_4.5	LQHP	4.5	0.9537	0.934706	0.00173538	0.0161784	0.00281321	0.0955882	0.00771338	0.0294118	0.00346021	32	3498.75	14.1119	0.000720575	32	0.947497	0.943479	0.949174	0.898674	0.000476471	0.00197255	0	0.0622647	0.0588235	0.117647	0	0.205882	0	0	0	0.117647
LQHPT_4.5	LQHPT	4.5	0.9546	0.929168	0.000961301	0.0175725	0.00204225	0.147059	0.0103806	0.0294118	0.00346021	34	3498.04	13.3978	0.00102977	34	0.946306	0.941312	0.921544	0.907509	0	0.0106324	0.00337157	0.0562863	0.0588235	0.235294	0.0588235	0.235294	0	0	0	0.117647
L_5	L	5	0.8303	0.788093	0.011724	0.0408297	0.00728742	0.0588235	0.00692042	0.0294118	0.00346021	7	3927.35	442.71	6.15e-97	7	0.867732	0.719188	0.800932	0.764521	0	0.108279	0.00789118	0.047148	0	0.0588235	0	0.176471	0	0	0	0.117647
LQ_5	LQ	5	0.9245	0.909015	0.00366516	0.022186	0.00249076	0.110294	0.00944348	0.0220588	0.00194637	13	3589.22	104.582	1.63e-23	13	0.958153	0.895182	0.906579	0.876144	0	0.0279353	0	0.0608088	0	0.176471	0.0588235	0.205882	0	0	0	0.0882353
H_5	H	5	0.9373	0.911307	0.00357639	0.0316539	0.00418425	0.147059	0.0132641	0.0367647	0.00540657	37	3671.45	186.812	2.27e-41	37	0.942938	0.868903	0.936009	0.897376	0	0.0734902	0	0.0531255	0.117647	0.264706	0	0.205882	0	0	0	0.147059
LQH_5	LQH	5	0.932	0.920636	0.00284556	0.02051	0.00201818	0.117647	0.0109573	0.0147059	0.000865052	16	3548.88	64.2398	9.39e-15	16	0.959535	0.908812	0.927679	0.886518	0	0.0277824	0	0.0542578	0	0.205882	0.0588235	0.205882	0	0	0	0.0588235
LQHP_5	LQHP	5	0.9516	0.935754	0.00137645	0.014475	0.00236647	0.102941	0.0100923	0.0294118	0.00346021	25	3484.64	0	0.835689	25	0.945026	0.948856	0.945526	0.903606	0.00114804	0	0	0.056752	0.0588235	0.117647	0	0.235294	0	0	0	0.117647
LQHPT_5	LQHPT	5	0.9521	0.933297	0.000753998	0.0163262	0.00172687	0.132353	0.00778547	0.0294118	0.00346021	33	3510.18	25.5391	2.38e-06	33	0.94685	0.939888	0.936062	0.910388	0	0.014302	0	0.0510029	0.0588235	0.176471	0.0588235	0.235294	0	0	0	0.117647

## Sheet: S5c Table - filtered 25 km
S5c Table. Results of model tuning for the walnut occurrence data set filtered at 25 km. Row in bold shows the model setting with ΔAICc = 0.
settings	features	rm	full.AUC	Mean.AUC	Var.AUC	Mean.AUC.DIFF	Var.AUC.DIFF	Mean.OR10	Var.OR10	Mean.ORmin	Var.ORmin	AICc	delta.AICc	w.AIC	nparam	AUC_bin.1	AUC_bin.2	AUC_bin.3	AUC_bin.4	AUC.DIFF_bin.1	AUC.DIFF_bin.2	AUC.DIFF_bin.3	AUC.DIFF_bin.4	OR10_bin.1	OR10_bin.2	OR10_bin.3	OR10_bin.4	ORmin_bin.1	ORmin_bin.2	ORmin_bin.3	ORmin_bin.4
L_1	L	1	0.8221	0.790866	0.0274892	0.0504199	0.0139678	0.0652174	0.010712	0.0326087	0.00425331	2659.53	225.339	6.77e-50	8	0.913148	0.687696	0.813026	0.749596	0	0.145296	0	0.0563841	0	0.0434783	0	0.217391	0	0	0	0.130435
LQ_1	LQ	1	0.9228	0.903504	0.00603166	0.033408	0.00464858	0.141304	0.0206364	0.0434783	0.00756144	2454.13	19.9343	2.72e-05	13	0.954152	0.870996	0.92843	0.860439	0	0.0559696	0	0.0776623	0	0.304348	0.0434783	0.217391	0	0	0	0.173913
H_1	H	1	0.944	0.897376	0.00373603	0.0506899	0.00479567	0.195652	0.010712	0.076087	0.00803403	2581.02	146.824	7.59e-33	49	0.926783	0.856557	0.927383	0.878783	0.0217333	0.0927507	0.011313	0.0769623	0.130435	0.304348	0.0869565	0.26087	0	0.130435	0	0.173913
LQH_1	LQH	1	0.9415	0.89253	0.00434976	0.0528178	0.00563342	0.206522	0.00803403	0.0652174	0.00567108	2588.73	154.535	1.61e-34	50	0.926883	0.849426	0.922609	0.871204	0.0170232	0.0978116	0.0139594	0.0824768	0.130435	0.304348	0.130435	0.26087	0	0.130435	0	0.130435
LQHP_1	LQHP	1	0.9508	0.890116	0.00365999	0.0671025	0.0051594	0.282609	0.0119723	0.108696	0.010712	2566.12	131.928	1.3e-29	51	0.898274	0.860322	0.936374	0.865496	0.0688217	0.0914957	0.00780145	0.100291	0.391304	0.304348	0.130435	0.304348	0.0434783	0.217391	0	0.173913
LQHPT_1	LQHPT	1	0.966	0.89307	0.00399839	0.0697431	0.00683594	0.271739	0.0181159	0.108696	0.00819156	2614.42	180.228	4.23e-40	59	0.876787	0.882257	0.947196	0.866039	0.0963841	0.0770058	0	0.105583	0.391304	0.347826	0.0869565	0.26087	0.130435	0.0869565	0	0.217391
L_1.5	L	1.5	0.8217	0.792113	0.0260861	0.0468493	0.0124847	0.0652174	0.010712	0.0326087	0.00425331	2659.75	225.553	6.09e-50	8	0.913548	0.695726	0.811387	0.747791	0	0.13753	0	0.0498667	0	0.0434783	0	0.217391	0	0	0	0.130435
LQ_1.5	LQ	1.5	0.9226	0.900487	0.00693857	0.0328514	0.00447343	0.141304	0.0206364	0.0326087	0.00425331	2456.44	22.2446	8.55e-06	13	0.965909	0.869752	0.907522	0.858765	0	0.0555609	0	0.0758449	0	0.304348	0.0434783	0.217391	0	0	0	0.130435
H_1.5	H	1.5	0.9395	0.903695	0.00449247	0.0402293	0.00543091	0.163043	0.00929427	0.0543478	0.00677379	2536.91	102.713	2.87e-23	41	0.934226	0.855122	0.936035	0.889396	0.00977391	0.090513	0	0.0606304	0.130435	0.26087	0.0434783	0.217391	0	0.0434783	0	0.173913
LQH_1.5	LQH	1.5	0.9347	0.90035	0.00421704	0.0399388	0.00617422	0.173913	0.0163831	0.0434783	0.00252048	2474.26	40.0692	1.15e-09	30	0.934913	0.860543	0.930087	0.875857	0.00108116	0.0833754	0	0.0752986	0.0869565	0.304348	0.0434783	0.26087	0	0.0869565	0	0.0869565
LQHP_1.5	LQHP	1.5	0.9502	0.901105	0.00395274	0.0519601	0.00476103	0.217391	0.0138626	0.0869565	0.0100819	2495.96	61.7661	2.24e-14	42	0.916513	0.863087	0.944487	0.880335	0.0408957	0.0850565	0	0.0818884	0.26087	0.26087	0.0434783	0.304348	0	0.173913	0	0.173913
LQHPT_1.5	LQHPT	1.5	0.9564	0.906487	0.00327493	0.0523536	0.00441117	0.206522	0.0168557	0.076087	0.0105545	2471.27	37.0781	5.14e-09	41	0.912887	0.886674	0.950526	0.875861	0.049742	0.0698029	0	0.0898696	0.347826	0.173913	0.0434783	0.26087	0	0.0869565	0	0.217391
L_2	L	2	0.8217	0.792738	0.0250771	0.0436659	0.0113001	0.0543478	0.0118147	0.0326087	0.00425331	2660.08	225.884	5.16e-50	8	0.913865	0.702443	0.809357	0.745287	0	0.130906	0	0.043758	0	0	0	0.217391	0	0	0	0.130435
LQ_2	LQ	2	0.922	0.895299	0.00789524	0.0329701	0.00447314	0.130435	0.0163831	0.0326087	0.00425331	2460.25	26.0564	1.27e-06	13	0.969813	0.867276	0.888843	0.855265	0	0.056608	0	0.0752725	0	0.26087	0.0434783	0.217391	0	0	0	0.130435
H_2	H	2	0.9392	0.905074	0.00489381	0.0369194	0.00574635	0.152174	0.010712	0.0543478	0.00677379	2511.59	77.3941	9.05e-18	35	0.937861	0.854809	0.938239	0.889387	8.84e-05	0.0874029	0	0.0601862	0.0869565	0.26087	0.0434783	0.217391	0	0.0434783	0	0.173913
LQH_2	LQH	2	0.933	0.905232	0.00444118	0.0364043	0.00528487	0.173913	0.0163831	0.0434783	0.00252048	2470.7	36.5063	6.84e-09	27	0.942004	0.864943	0.934452	0.879526	0	0.0773826	0	0.0682348	0.0869565	0.304348	0.0434783	0.26087	0	0.0869565	0	0.0869565
LQHP_2	LQHP	2	0.9498	0.904663	0.00432957	0.0473652	0.0045033	0.184783	0.00929427	0.0652174	0.00693132	2435.32	1.12025	0.330555	30	0.921087	0.861265	0.948648	0.887652	0.0316913	0.0850768	0	0.0726928	0.217391	0.217391	0.0434783	0.26087	0	0.0869565	0	0.173913
LQHPT_2	LQHPT	2	0.9548	0.910168	0.00320121	0.0461906	0.00369187	0.184783	0.0168557	0.076087	0.0105545	2469.57	35.3763	1.2e-08	39	0.919739	0.883265	0.95253	0.885139	0.0375406	0.0704246	0	0.0767971	0.217391	0.217391	0	0.304348	0	0.0869565	0	0.217391
L_2.5	L	2.5	0.8216	0.793385	0.0240003	0.0406272	0.0100944	0.0543478	0.0118147	0.0326087	0.00425331	2660.54	226.349	4.09e-50	8	0.913665	0.709596	0.807622	0.742657	0	0.123699	0	0.0388101	0	0	0	0.217391	0	0	0	0.130435
LQ_2.5	LQ	2.5	0.9213	0.893541	0.00860449	0.0333149	0.00453661	0.119565	0.0193762	0.0326087	0.00425331	2465.28	31.089	1.03e-07	13	0.970761	0.863978	0.888774	0.850652	0	0.058058	0	0.0752014	0	0.217391	0	0.26087	0	0	0	0.130435
H_2.5	H	2.5	0.9379	0.905526	0.00493893	0.0363987	0.00550315	0.163043	0.0143352	0.0543478	0.00677379	2494.61	60.4153	4.4e-14	29	0.939648	0.8565	0.938613	0.887343	0	0.0842899	0	0.0613051	0.0869565	0.304348	0.0434783	0.217391	0	0.0434783	0	0.173913
LQH_2.5	LQH	2.5	0.9311	0.907463	0.00435967	0.03405	0.00462568	0.152174	0.015753	0.0434783	0.00252048	2465.04	30.844	1.16e-07	24	0.9454	0.8674	0.934613	0.882439	0	0.0725101	0	0.0636899	0.0434783	0.26087	0.0434783	0.26087	0	0.0869565	0	0.0869565
LQHP_2.5	LQHP	2.5	0.9484	0.906057	0.00482946	0.0446029	0.00485557	0.184783	0.0118147	0.0652174	0.00693132	2455.09	20.8986	1.68e-05	32	0.9273	0.859543	0.949904	0.887478	0.0218	0.0862986	0	0.070313	0.173913	0.217391	0.0434783	0.304348	0	0.0869565	0	0.173913
LQHPT_2.5	LQHPT	2.5	0.9516	0.910625	0.00390655	0.0442116	0.0042526	0.184783	0.0168557	0.076087	0.0105545	2451.16	16.9639	0.000119908	33	0.92817	0.872991	0.952478	0.888861	0.0258203	0.0803536	0	0.0706725	0.217391	0.217391	0	0.304348	0	0.0869565	0	0.217391
L_3	L	3	0.8212	0.793692	0.0230406	0.0387819	0.00913365	0.0543478	0.0118147	0.0326087	0.00425331	2661.14	226.945	3.03e-50	8	0.912809	0.715291	0.805965	0.740704	0	0.117675	0	0.0374522	0	0	0	0.217391	0	0	0	0.130435
LQ_3	LQ	3	0.9202	0.892609	0.00908909	0.032383	0.00432251	0.119565	0.0193762	0.0217391	0.00189036	2471.32	37.1253	5.02e-09	13	0.97127	0.865396	0.888535	0.845235	0	0.0554014	0	0.0741304	0	0.217391	0	0.26087	0	0	0	0.0869565
H_3	H	3	0.9357	0.905572	0.00484033	0.0351085	0.00515373	0.141304	0.0143352	0.0543478	0.00677379	2508.98	74.7871	3.33e-17	29	0.940335	0.856748	0.937122	0.888083	0	0.0820478	0	0.0583862	0.0869565	0.26087	0	0.217391	0	0.0434783	0	0.173913
LQH_3	LQH	3	0.9293	0.907646	0.00431888	0.0331728	0.00437251	0.130435	0.0163831	0.0434783	0.00252048	2464	29.8089	1.95e-07	22	0.946317	0.868761	0.933817	0.881687	0	0.069413	0	0.0632783	0	0.217391	0.0434783	0.26087	0	0.0869565	0	0.0869565
LQHP_3	LQHP	3	0.9463	0.908207	0.00536518	0.0403804	0.00546676	0.141304	0.0143352	0.0652174	0.00693132	2448.9	14.7072	0.000370581	28	0.935361	0.857322	0.950204	0.889939	0.00844927	0.0879855	0	0.065087	0.0869565	0.217391	0	0.26087	0	0.0869565	0	0.173913
LQHPT_3	LQHPT	3	0.9501	0.909996	0.00516981	0.0425043	0.00554811	0.206522	0.0244171	0.0652174	0.00693132	2438.94	4.7492	0.0538552	28	0.936822	0.861257	0.951704	0.8902	0.0125203	0.0904986	0	0.0669986	0.173913	0.304348	0	0.347826	0	0.0869565	0	0.173913
L_3.5	L	3.5	0.8208	0.793983	0.0221799	0.0381687	0.00830239	0.0543478	0.0118147	0.0326087	0.00425331	2661.87	227.674	2.11e-50	8	0.911578	0.719848	0.805074	0.73943	0	0.112158	0	0.0405167	0	0	0	0.217391	0	0	0	0.130435
LQ_3.5	LQ	3.5	0.919	0.891684	0.00944556	0.0320022	0.00431458	0.119565	0.0193762	0.0217391	0.00189036	2475.25	41.0581	7.03e-10	12	0.971357	0.865813	0.888074	0.841491	0	0.0524841	0	0.0755246	0	0.217391	0	0.26087	0	0	0	0.0869565
H_3.5	H	3.5	0.9351	0.907587	0.0046055	0.0329998	0.00459253	0.152174	0.0182735	0.0434783	0.00756144	2499.41	65.2164	3.99e-15	24	0.945374	0.85963	0.933609	0.891735	0	0.0779797	0	0.0540196	0.0869565	0.304348	0	0.217391	0	0	0	0.173913
LQH_3.5	LQH	3.5	0.9284	0.909904	0.00369306	0.0299562	0.00355336	0.119565	0.0143352	0.0326087	0.00173283	2459.34	25.1477	2e-06	19	0.945761	0.875465	0.934304	0.884087	0	0.0611203	0	0.0587043	0	0.173913	0.0434783	0.26087	0	0.0434783	0	0.0869565
LQHP_3.5	LQHP	3.5	0.9443	0.909462	0.00558021	0.0373058	0.00582487	0.130435	0.0113422	0.0652174	0.00693132	2451.78	17.5815	8.8e-05	26	0.940978	0.856983	0.948878	0.891009	0	0.0873	0	0.0619232	0.0869565	0.217391	0	0.217391	0	0.0869565	0	0.173913
LQHPT_3.5	LQHPT	3.5	0.9481	0.909549	0.00599824	0.0400601	0.00635039	0.184783	0.0281979	0.0652174	0.00693132	2434.2	0	0.578766	24	0.94233	0.854461	0.949909	0.891496	0.00285507	0.093629	0	0.0637565	0.0869565	0.304348	0	0.347826	0	0.0869565	0	0.173913
L_4	L	4	0.8203	0.794025	0.0213679	0.0379322	0.00773579	0.0543478	0.0118147	0.0326087	0.00425331	2660.25	226.052	4.74e-50	7	0.909574	0.723239	0.8051	0.738187	0	0.108	0	0.043729	0	0	0	0.217391	0	0	0	0.130435
LQ_4	LQ	4	0.9175	0.890811	0.0096217	0.0315431	0.00421543	0.119565	0.0193762	0.0217391	0.00189036	2482.76	48.5655	1.65e-11	12	0.971313	0.863817	0.887365	0.840748	0	0.0512145	0	0.074958	0	0.217391	0	0.26087	0	0	0	0.0869565
H_4	H	4	0.9346	0.910073	0.0039509	0.0298228	0.00378526	0.152174	0.0182735	0.0434783	0.00756144	2516.51	82.3123	7.74e-19	26	0.94927	0.865852	0.928235	0.896935	0	0.0712486	0	0.0480428	0.0869565	0.304348	0	0.217391	0	0	0	0.173913
LQH_4	LQH	4	0.9277	0.910691	0.00349627	0.0284562	0.00320426	0.108696	0.010712	0.0326087	0.00173283	2455.22	21.0259	1.57e-05	16	0.946204	0.87793	0.933774	0.884857	0	0.0573913	0	0.0564333	0	0.173913	0.0434783	0.217391	0	0.0434783	0	0.0869565
LQHP_4	LQHP	4	0.9433	0.909469	0.0054921	0.0359245	0.00545516	0.119565	0.013075	0.0543478	0.00425331	2449.05	14.8509	0.000344878	23	0.94513	0.856872	0.944117	0.891757	0	0.0851312	0	0.0585667	0.0434783	0.217391	0	0.217391	0	0.0869565	0	0.130435
LQHPT_4	LQHPT	4	0.9467	0.909751	0.00578008	0.0375978	0.00603357	0.173913	0.0239445	0.0543478	0.00677379	2447.54	13.3475	0.000731343	25	0.94653	0.855213	0.944696	0.892565	0	0.0901203	0	0.060271	0.0869565	0.304348	0	0.304348	0	0.0434783	0	0.173913
L_4.5	L	4.5	0.8196	0.794224	0.0210758	0.0376152	0.00720723	0.0543478	0.0118147	0.0326087	0.00425331	2661.11	226.913	3.08e-50	7	0.90917	0.725761	0.805096	0.73687	0	0.103751	0	0.0467101	0	0	0	0.217391	0	0	0	0.130435
LQ_4.5	LQ	4.5	0.916	0.889342	0.00990231	0.0315496	0.00422198	0.119565	0.0193762	0.0217391	0.00189036	2490.45	56.2562	3.52e-13	12	0.970996	0.860109	0.886748	0.839517	0	0.0511232	0	0.0750754	0	0.217391	0	0.26087	0	0	0	0.0869565
H_4.5	H	4.5	0.9337	0.912248	0.00362537	0.0268906	0.00316711	0.130435	0.0189036	0.0326087	0.00425331	2510.1	75.9024	1.91e-17	22	0.952978	0.870178	0.92377	0.902067	0	0.066221	0	0.0413413	0.0434783	0.304348	0	0.173913	0	0	0	0.130435
LQH_4.5	LQH	4.5	0.9271	0.91218	0.00321327	0.0262337	0.00272343	0.0978261	0.00803403	0.0217391	0.00189036	2459.26	25.0599	2.09e-06	16	0.948296	0.881822	0.93173	0.886874	0	0.0519507	0	0.0529841	0	0.173913	0.0434783	0.173913	0	0	0	0.0869565
LQHP_4.5	LQHP	4.5	0.943	0.911059	0.00516946	0.0339616	0.00478545	0.119565	0.013075	0.0326087	0.00173283	2447.84	13.6452	0.000630223	21	0.950343	0.861474	0.940409	0.892009	0	0.0785174	0	0.057329	0.0434783	0.217391	0	0.217391	0	0.0434783	0	0.0869565
LQHPT_4.5	LQHPT	4.5	0.9458	0.91042	0.00552468	0.035942	0.00542667	0.173913	0.031506	0.0434783	0.00378072	2439.85	5.65003	0.0343253	21	0.950809	0.858178	0.940374	0.892317	0	0.084513	0	0.0592551	0.0434783	0.304348	0	0.347826	0	0.0434783	0	0.130435
L_5	L	5	0.8187	0.793908	0.0208274	0.0376264	0.00692618	0.0652174	0.010712	0.0217391	0.00189036	2662.05	227.853	1.93e-50	7	0.908126	0.726704	0.804961	0.735839	0	0.10113	0	0.0493754	0	0.0434783	0	0.217391	0	0	0	0.0869565
LQ_5	LQ	5	0.9139	0.887334	0.0102964	0.0317007	0.00423702	0.108696	0.0170132	0.0217391	0.00189036	2499.09	64.8987	4.68e-15	12	0.970509	0.854065	0.886248	0.838513	0	0.0519159	0	0.074887	0	0.173913	0	0.26087	0	0	0	0.0869565
H_5	H	5	0.9325	0.91392	0.00363264	0.0247643	0.00285768	0.119565	0.0218967	0.0326087	0.00425331	2529.96	95.7693	9.26e-22	25	0.955711	0.871496	0.922176	0.906298	0	0.0642935	0	0.0347638	0	0.304348	0	0.173913	0	0	0	0.130435
LQH_5	LQH	5	0.9268	0.91279	0.0031388	0.024825	0.00243859	0.0869565	0.0100819	0.0217391	0.00189036	2457.99	23.7997	3.93e-06	14	0.951	0.882887	0.928443	0.88883	0	0.0492841	0	0.0500159	0	0.173913	0	0.173913	0	0	0	0.0869565
LQHP_5	LQHP	5	0.9423	0.912043	0.00474525	0.031463	0.00409091	0.0869565	0.0100819	0.0326087	0.00173283	2454.43	20.2371	2.33e-05	21	0.954452	0.865013	0.934057	0.894652	0	0.0723116	0	0.0535406	0	0.173913	0	0.173913	0	0.0434783	0	0.0869565
LQHPT_5	LQHPT	5	0.945	0.911159	0.0049886	0.0334341	0.00468781	0.130435	0.0239445	0.0326087	0.00173283	2451.28	17.0839	0.000112923	22	0.953787	0.861843	0.934148	0.894857	0	0.0784435	0	0.0552928	0	0.217391	0	0.304348	0	0.0434783	0	0.0869565
